# Supplementary material for: Plant metacaspases orchestrate wound‐induced pathways for immunity and tissue regeneration
Source: Plant J. 2025 Nov 19;124(4):e70531. doi: 10.1111/tpj.70531 (PMC12629630; doi:10.1111/tpj.70531)
Supplement: Supplementary file 2 — Table S1. List of primers used in this study. Table S2. Overrepresented gene ontology (GO) terms for AtMC4‐dependent upregulated genes in wounding leaf tissues compared with no treatment. Table S3. Overrepresented gene ontology (GO) terms for AtMC4 and AtMC9 co‐dependent upregulated genes in wounding leaf tissues compared with no treatment. Table S4. Curated DEGs which are AtMC4‐dependent and Pep responsive (Pep+). Table S5. GO analysis of Pep+ DEGs. Table S6. Curated DEGs which are AtMC4‐dependent but not Pep1‐inducible (Pep−). Table S7. GO analysis for Pep− DEGs. Table S8. Combined Pep+ and Pep− GOs sorted for common and specific groups. Table S9. Annotated functions for transcription factor (TF) encoding DEGs from the Pep+ and Pep− groups. [file TPJ-124-0-s003.xlsx]

## Sheet: Table S1_primers
Table S1	List of primers used in this study.
Primers used for RT-qPCR
UBC21/PEX4 (At5G25760)	Forward	CTGCGACTCAGGGAATCTTCTAA	Reverse	TTGTGCCATTGAATTGAACCC
ACS8 (At4G37770)	Forward	CTGGTGCTACTCCGGCTAAC	Reverse	ATCTCAGCTCCGGTTCTCCA
WRKY48 (At5G49520)	Forward	TCGTGAACACAACACCGACT	Reverse	GCTCTTCGTCAGAAACGCAA
PDF1.4 (At1G19610)	Forward	GGGTTTTGTGGCAACACTCG	Reverse	AAACATGCGAAACCCGGGAA
NHL10 (At2G35980)	Forward	GCCTACTACGAGGGAAAGCG	Reverse	TCCTAGACTGTCCGGCGTTA
WOX5 (At3G11260)	Forward	GATTGTCAAGAGGAAGAGAAGGTGA	Reverse	AGCTTAATCGAAGATCTAATGGCG
AtMC7 (At1G79310)	Forward	GAGAGTCCCACCGGAAACAG	Reverse	TCTCGATTTGGCTTCGTCGT
Primers used for RT- PCR amplification
RT-PCR amplification for AtMC4 gene specific locus	EL 1617	AGGCGGTGCTTATTGGGATCA	EL 1618	TCCAATGTGAAACCCTCGAGA
RT-PCR amplification for AtMC9 gene specific locus	MC9f	TCCGAGAATTGGTCAATCAAC	MC9r	CAAGGTTGAGAAAGGAACGTC
RT-PCR amplification for the verification of the transgenic plant AtMC4pro::AtMC9 in atmc4-1 #10	MC9f	TCCGAGAATTGGTCAATCAAC	NOSr	GACACCGCGCGCGATAATTT

## Sheet: Table S2_GO
	GO biological process complete	Arabidopsis thaliana - REFLIST (27430)	upload_1 (228)	upload_1 (expected)	upload_1 (raw P-value)	upload_1 (FDR)
	response to stress (GO:0006950)	5760	163	47.88	3.1e-59	1.76e-55
	response to stimulus (GO:0050896)	9761	195	81.13	3.15e-54	8.94e-51
Stress Response	regulation of response to stress (GO:0080134)	1018	34	8.46	1.01e-11	1.43e-09
	cellular response to stimulus (GO:0051716)	3858	71	32.07	4.96e-11	6.7e-09
	cellular response to stress (GO:0033554)	1218	32	10.12	1.33e-08	1.58e-06
	response to chemical (GO:0042221)	5314	136	44.17	2.94e-40	5.55e-37
	response to organic substance (GO:0010033)	4566	119	37.95	2.76e-34	1.57e-31
	response to oxygen-containing compound (GO:1901700)	3436	101	28.56	4.77e-32	2.08e-29
	response to inorganic substance (GO:0010035)	2250	71	18.7	4.05e-23	1.53e-20
	response to osmotic stress (GO:0006970)	1056	49	8.78	2.43e-22	8.13e-20
	response to abiotic stimulus (GO:0009628)	4740	103	39.4	2.61e-22	8.23e-20
	response to alcohol (GO:0097305)	1324	54	11.01	3.74e-22	1.12e-19
	response to lipid (GO:0033993)	2756	74	22.91	3.73e-20	1.01e-17
	response to oxidative stress (GO:0006979)	743	36	6.18	4.74e-17	1.08e-14
	response to salt stress (GO:0009651)	711	35	5.91	8.53e-17	1.79e-14
	response to acid chemical (GO:0001101)	1396	48	11.6	8.37e-17	1.83e-14
	response to salt (GO:1902074)	1471	48	12.23	5.98e-16	1.21e-13
	response to water (GO:0009415)	1363	46	11.33	8.12e-16	1.59e-13
	response to water deprivation (GO:0009414)	1250	44	10.39	8.99e-16	1.7e-13
	response to hypoxia (GO:0001666)	343	23	2.85	5.63e-14	9.98e-12
Abiotic Stress	response to decreased oxygen levels (GO:0036293)	353	23	2.93	9.92e-14	1.71e-11
	response to oxygen levels (GO:0070482)	355	23	2.95	1.11e-13	1.85e-11
	cellular response to hypoxia (GO:0071456)	239	18	1.99	5.63e-12	9.12e-10
	cellular response to decreased oxygen levels (GO:0036294)	241	18	2	6.41e-12	1.01e-09
	cellular response to oxygen levels (GO:0071453)	242	18	2.01	6.83e-12	1.05e-09
	cellular response to chemical stimulus (GO:0070887)	2130	51	17.7	7.73e-12	1.12e-09
	response to temperature stimulus (GO:0009266)	1311	39	10.9	7.68e-12	1.15e-09
	response to organic cyclic compound (GO:0014070)	964	31	8.01	2.24e-10	2.83e-08
	response to cold (GO:0009409)	652	24	5.42	2.32e-09	2.86e-07
	response to fatty acid (GO:0070542)	709	20	5.89	3.02e-06	0.000295
	response to hydrogen peroxide (GO:0042542)	76	6	0.63	6.1e-05	0.00517
	cellular response to organic substance (GO:0071310)	1649	30	13.71	6.54e-05	0.00545
	response to reactive oxygen species (GO:0000302)	168	8	1.4	0.000112	0.00858
	response to heat (GO:0009408)	395	12	3.28	0.000156	0.0115
	response to organonitrogen compound (GO:0010243)	185	8	1.54	0.000211	0.0151
	cold acclimation (GO:0009631)	62	5	0.52	0.000232	0.0163
	response to external biotic stimulus (GO:0043207)	2677	99	22.25	1.97e-39	2.79e-36
	response to biotic stimulus (GO:0009607)	2680	99	22.28	2.16e-39	2.04e-36
	response to other organism (GO:0051707)	2677	99	22.25	1.97e-39	2.23e-36
	biological process involved in interspecies interaction between organisms (GO:0044419)	2691	99	22.37	3.04e-39	2.47e-36
	response to fungus (GO:0009620)	1186	66	9.86	7.09e-35	4.47e-32
	defense response to other organism (GO:0098542)	2299	85	19.11	4.97e-33	2.57e-30
	defense response (GO:0006952)	2619	90	21.77	6.86e-33	3.24e-30
	defense response to fungus (GO:0050832)	930	56	7.73	5.19e-31	2.1e-28
Defense	response to bacterium (GO:0009617)	1403	56	11.66	1.44e-22	5.12e-20
	defense response to bacterium (GO:0042742)	1105	41	9.18	1.82e-15	3.32e-13
	regulation of defense response (GO:0031347)	885	30	7.36	1.34e-10	1.73e-08
	defense response to insect (GO:0002213)	73	8	0.61	3.62e-07	4.02e-05
	immune system process (GO:0002376)	260	11	2.16	1.7e-05	0.00151
	innate immune response (GO:0045087)	205	9	1.7	7.62e-05	0.00618
	response to herbivore (GO:0080027)	24	4	0.2	7.88e-05	0.0063
	response to molecule of bacterial origin (GO:0002237)	160	8	1.33	8.09e-05	0.00638
	immune response (GO:0006955)	219	9	1.82	0.000123	0.00934
	induced systemic resistance (GO:0009682)	32	4	0.27	0.000215	0.0153
	response to external stimulus (GO:0009605)	3199	105	26.59	9.59e-38	6.81e-35
Wounding	response to wounding (GO:0009611)	943	42	7.84	1.54e-18	3.98e-16
	regulation of response to stimulus (GO:0048583)	1477	40	12.28	6.4e-11	8.44e-09
	response to abscisic acid (GO:0009737)	1181	51	9.82	6.11e-22	1.73e-19
	response to hormone (GO:0009725)	2722	70	22.63	5.49e-18	1.35e-15
Phytohormones	response to endogenous stimulus (GO:0009719)	2753	70	22.88	9.89e-18	2.34e-15
	response to jasmonic acid (GO:0009753)	676	19	5.62	5.66e-06	0.000527
	response to salicylic acid (GO:0009751)	418	13	3.47	6.62e-05	0.00544
	secondary metabolic process (GO:0019748)	789	29	6.56	4.49e-11	6.21e-09
	toxin metabolic process (GO:0009404)	66	9	0.55	1.18e-08	1.42e-06
	macromolecule metabolic process (GO:0043170)	8531	36	70.91	1.7e-07	1.97e-05
	toxin catabolic process (GO:0009407)	46	7	0.38	2.63e-07	2.99e-05
	secondary metabolite biosynthetic process (GO:0044550)	369	15	3.07	8.03e-07	8.77e-05
	nucleic acid metabolic process (GO:0090304)	3274	6	27.21	8.27e-07	8.85e-05
	nitrogen compound metabolic process (GO:0006807)	9056	42	75.27	1.22e-06	0.000124
	glutathione metabolic process (GO:0006749)	59	7	0.49	1.22e-06	0.000125
	protein metabolic process (GO:0019538)	4634	14	38.52	1.93e-06	0.000192
	nucleobase-containing compound metabolic process (GO:0006139)	3660	9	30.42	3.07e-06	0.000295
	RNA metabolic process (GO:0016070)	2814	5	23.39	4.51e-06	0.000427
	macromolecule modification (GO:0043412)	3899	11	32.41	8.68e-06	0.000781
Metabolism	aromatic compound biosynthetic process (GO:0019438)	1459	29	12.13	1.89e-05	0.00165
	organic cyclic compound biosynthetic process (GO:1901362)	1625	31	13.51	2.85e-05	0.00245
	cellular nitrogen compound metabolic process (GO:0034641)	4685	18	38.94	8.74e-05	0.00679
	organic acid metabolic process (GO:0006082)	2175	35	18.08	0.000186	0.0136
	oxoacid metabolic process (GO:0043436)	2055	33	17.08	0.000336	0.0233
	organonitrogen compound metabolic process (GO:1901564)	6362	31	52.88	0.000367	0.0251
	detoxification (GO:0098754)	161	7	1.34	0.000507	0.0331
	lignin biosynthetic process (GO:0009809)	43	4	0.36	0.000608	0.0387
	regulation of biological process (GO:0050789)	8247	93	68.55	0.000632	0.0398
	basic amino acid transport (GO:0015802)	3	2	0.02	0.000666	0.0411
	heterocycle metabolic process (GO:0046483)	4332	18	36.01	0.000663	0.0413
	protein modification process (GO:0036211)	3177	11	26.41	0.000766	0.0453
	camalexin biosynthetic process (GO:0010120)	19	3	0.16	0.000758	0.0453
	camalexin metabolic process (GO:0052317)	19	3	0.16	0.000758	0.0458
	small molecule metabolic process (GO:0044281)	3100	43	25.77	0.000753	0.0459
	leaf senescence (GO:0010150)	278	13	2.31	1.01e-06	0.000106
	plant organ senescence (GO:0090693)	328	13	2.73	5.74e-06	0.000526
	plant organ development (GO:0099402)	2236	36	18.59	0.000141	0.0105
Development	phyllome development (GO:0048827)	859	18	7.14	0.00038	0.0257
	cellular localization (GO:0051641)	1282	1	10.66	0.000396	0.0262
	organelle organization (GO:0006996)	1522	2	12.65	0.000396	0.0264
	gene expression (GO:0010467)	1502	2	12.48	0.000581	0.0375
	Table S2. Overrepresented gene ontology (GO) terms for AtMC4-dependent upregulated genes in wounding leaf tissues compared with no treatment. A Log2-fold change > 3 was used as a high-confidence cutoff for the inclusion of genes for this analysis. Categories are ordered based on their best FDR scores.

## Sheet: Table S3_GO
	GO biological process complete	Arabidopsis thaliana - REFLIST (27430)	upload_1 (138)	upload_1 (expected)	upload_1 (over/under)	upload_1 (fold Enrichment)	upload_1 (raw P-value)	upload_1 (FDR)
	response to stimulus (GO:0050896)	9761	106	49.11	+	2.16	8.17e-23	4.64e-19
	response to stress (GO:0006950)	5760	82	28.98	+	2.83	1.66e-22	4.7e-19
	regulation of response to stimulus (GO:0048583)	1477	29	7.43	+	3.9	3.11e-10	9.79e-08
Stress Response	cellular response to stress (GO:0033554)	1218	18	6.13	+	2.94	4.69e-05	0.00415
	regulation of response to stress (GO:0080134)	1018	27	5.12	+	5.27	1.96e-12	9.27e-10
	cellular response to stimulus (GO:0051716)	3858	41	19.41	+	2.11	1.99e-06	0.000257
	response to oxygen-containing compound (GO:1901700)	3436	62	17.29	+	3.59	8.77e-21	1.66e-17
	response to chemical (GO:0042221)	5314	75	26.73	+	2.81	1.03e-19	1.46e-16
	response to organic substance (GO:0010033)	4566	68	22.97	+	2.96	1.25e-18	1.18e-15
	response to lipid (GO:0033993)	2756	50	13.87	+	3.61	2.26e-16	1.6e-13
	response to alcohol (GO:0097305)	1324	33	6.66	+	4.95	2.34e-14	1.33e-11
	response to abiotic stimulus (GO:0009628)	4740	58	23.85	+	2.43	1.35e-11	5.45e-09
	response to fatty acid (GO:0070542)	709	22	3.57	+	6.17	1.54e-11	5.81e-09
	response to inorganic substance (GO:0010035)	2250	36	11.32	+	3.18	3.85e-10	1.15e-07
	response to salt (GO:1902074)	1471	28	7.4	+	3.78	1.31e-09	3.1e-07
	response to water deprivation (GO:0009414)	1250	25	6.29	+	3.98	4.42e-09	1e-06
	cellular response to chemical stimulus (GO:0070887)	2130	33	10.72	+	3.08	5.53e-09	1.12e-06
	cellular response to hypoxia (GO:0071456)	239	12	1.2	+	9.98	5.51e-09	1.16e-06
	response to water (GO:0009415)	1363	26	6.86	+	3.79	5.4e-09	1.18e-06
	cellular response to decreased oxygen levels (GO:0036294)	241	12	1.21	+	9.9	6.03e-09	1.18e-06
	cellular response to oxygen levels (GO:0071453)	242	12	1.22	+	9.86	6.3e-09	1.19e-06
Abiotic stress	response to acid chemical (GO:0001101)	1396	26	7.02	+	3.7	8.74e-09	1.6e-06
	response to temperature stimulus (GO:0009266)	1311	25	6.6	+	3.79	1.12e-08	1.99e-06
	response to hydrogen peroxide (GO:0042542)	76	7	0.38	+	18.31	2.04e-07	3.41e-05
	response to hypoxia (GO:0001666)	343	12	1.73	+	6.95	2.46e-07	3.88e-05
	response to oxidative stress (GO:0006979)	743	17	3.74	+	4.55	2.76e-07	4.23e-05
	response to decreased oxygen levels (GO:0036293)	353	12	1.78	+	6.76	3.31e-07	4.94e-05
	response to oxygen levels (GO:0070482)	355	12	1.79	+	6.72	3.51e-07	5.1e-05
	response to osmotic stress (GO:0006970)	1056	20	5.31	+	3.76	4.35e-07	6.17e-05
	response to heat (GO:0009408)	395	11	1.99	+	5.54	6.67e-06	0.000757
	response to organic cyclic compound (GO:0014070)	964	17	4.85	+	3.51	8.66e-06	0.00091
	response to salt stress (GO:0009651)	711	14	3.58	+	3.91	1.75e-05	0.00171
	cellular response to organic substance (GO:0071310)	1649	22	8.3	+	2.65	2.93e-05	0.00272
	response to reactive oxygen species (GO:0000302)	168	7	0.85	+	8.28	2.97e-05	0.00272
	cellular response to oxygen-containing compound (GO:1901701)	1258	18	6.33	+	2.84	7.05e-05	0.00615
	response to toxic substance (GO:0009636)	183	6	0.92	+	6.52	0.00039	0.0287
	response to endogenous stimulus (GO:0009719)	2753	53	13.85	+	3.83	1.44e-18	1.17e-15
	cellular response to endogenous stimulus (GO:0071495)	1160	19	5.84	+	3.26	6.93e-06	0.00077
	response to jasmonic acid (GO:0009753)	676	22	3.4	+	6.47	6.27e-12	2.74e-09
	regulation of jasmonic acid mediated signaling pathway (GO:2000022)	45	5	0.23	+	22.09	5.17e-06	0.000611
Phytohormones	cellular response to hormone stimulus (GO:0032870)	1126	19	5.66	+	3.35	4.56e-06	0.000551
	hormone-mediated signaling pathway (GO:0009755)	864	14	4.35	+	3.22	0.000136	0.0115
	intracellular auxin homeostasis (GO:0140964)	18	3	0.09	+	33.13	0.000153	0.0127
	response to hormone (GO:0009725)	2722	53	13.69	+	3.87	8.83e-19	1e-15
	response to salicylic acid (GO:0009751)	418	12	2.1	+	5.71	1.85e-06	0.000244
	response to abscisic acid (GO:0009737)	1181	30	5.94	+	5.05	2.75e-13	1.42e-10
	response to wounding (GO:0009611)	943	30	4.74	+	6.32	9.03e-16	5.69e-13
Wounding	response to external stimulus (GO:0009605)	3199	44	16.09	+	2.73	2.86e-10	9.53e-08
	regulation of response to external stimulus (GO:0032101)	245	7	1.23	+	5.68	0.000288	0.0221
	regulation of defense response (GO:0031347)	885	23	4.45	+	5.17	1.55e-10	5.5e-08
	response to biotic stimulus (GO:0009607)	2680	39	13.48	+	2.89	8.73e-10	2.25e-07
	response to other organism (GO:0051707)	2677	39	13.47	+	2.9	8.45e-10	2.28e-07
	response to external biotic stimulus (GO:0043207)	2677	39	13.47	+	2.9	8.45e-10	2.4e-07
	response to fungus (GO:0009620)	1186	22	5.97	+	3.69	1.53e-07	2.63e-05
	defense response (GO:0006952)	2619	34	13.18	+	2.58	2.21e-07	3.58e-05
Defense	defense response to other organism (GO:0098542)	2299	30	11.57	+	2.59	1.23e-06	0.000166
	defense response to insect (GO:0002213)	73	6	0.37	+	16.34	2.9e-06	0.000366
	defense response to fungus (GO:0050832)	930	17	4.68	+	3.63	5.46e-06	0.000632
	response to bacterium (GO:0009617)	1403	20	7.06	+	2.83	2.83e-05	0.00268
	defense response to bacterium (GO:0042742)	1105	16	5.56	+	2.88	0.00016	0.0132
	regulation of response to biotic stimulus (GO:0002831)	230	7	1.16	+	6.05	0.000198	0.0161
	regulation of systemic acquired resistance (GO:0010112)	23	3	0.12	+	25.93	0.000293	0.0222
	biological process involved in interspecies interaction between organisms (GO:0044419)	2691	39	13.54	+	2.88	9.8e-10	2.42e-07
	nucleobase-containing compound metabolic process (GO:0006139)	3660	2	18.41	-	0.11	1.01e-06	0.00014
	macromolecule metabolic process (GO:0043170)	8531	19	42.92	-	0.44	3.15e-06	0.000388
	nucleic acid metabolic process (GO:0090304)	3274	2	16.47	-	0.12	8.37e-06	0.000896
	regulation of cellular process (GO:0050794)	6167	54	31.03	+	1.74	1.33e-05	0.00135
	biological regulation (GO:0065007)	8670	68	43.62	+	1.56	1.97e-05	0.0019
Metabolism	regulation of biological process (GO:0050789)	8247	65	41.49	+	1.57	3.48e-05	0.00314
	RNA metabolic process (GO:0016070)	2814	2	14.16	-	0.14	9.82e-05	0.00844
	primary metabolic process (GO:0044238)	9996	30	50.29	-	0.6	0.000252	0.0196
	regulation of biosynthetic process (GO:0009889)	3065	30	15.42	+	1.95	0.000351	0.0262
	regulation of cellular biosynthetic process (GO:0031326)	2905	29	14.62	+	1.98	0.000412	0.03
	indole-containing compound metabolic process (GO:0042430)	190	6	0.96	+	6.28	0.000472	0.0339
	secondary metabolite biosynthetic process (GO:0044550)	369	8	1.86	+	4.31	0.000644	0.0451
	plant organ senescence (GO:0090693)	328	10	1.65	+	6.06	8.3e-06	0.000906
	leaf senescence (GO:0010150)	278	9	1.4	+	6.43	1.5e-05	0.0015
Senescence	regulation of leaf senescence (GO:1900055)	57	4	0.29	+	13.95	0.000251	0.0198
	positive regulation of leaf senescence (GO:1900057)	21	3	0.11	+	28.4	0.00023	0.0184
	Table S3. Overrepresented gene ontology (GO) terms for AtMC4 and AtMC9 co-dependent upregulated genes in wounding leaf tissues compared with no treatment. A Log2-fold change > 3 was used as a cutoff for the inclusion of genes for this analysis. Categories are ordered based on their best FDR scores.

## Sheet: Table S4 - 128 MC4+ Pep+ DEGs
gene_id	WTH2O_2	WTH2O_1	WTno_1	WTno_2	WTH2O	WTno	log2FoldChange	pvalue	padj	gene_name	gene_chr	gene_start	gene_end	gene_strand	gene_length	gene_biotype	gene_description	tf_family	WTH2O_2_count	WTH2O_1_count	WTno_1_count	WTno_2_count	WTH2O_2_fpkm	WTH2O_1_fpkm	WTno_1_fpkm	WTno_2_fpkm
AT1G29290	293.617	189.078	0	1.18278	241.348	0.591388	8.82841	1.74498e-09	1.55835e-08	CEP14	1	10244453	10245874	+	1422	protein_coding	Precursor of CEP14 [Source:UniProtKB/Swiss-Prot;Acc:Q52K95]	-	299	213	0	1	11.0614	7.09545	0	0.0450162
AT5G44574	75.2993	72.9994	0	0	74.1494	0	8.59868	7.41e-08	4.14e-06	PROSCOOP7	5	17970210	17971456	+	1022	protein_coding	SCOOP (SERINE RICH ENDOGENOUS PEPTIDE) family member, involved in immunity against herbivorous insects.; LOCATED IN: endomembrane system; Ha. [Source:TAIR;Acc:AT5G44574]	-	83	73	0	0	4.05465	3.99687	0	0
AT1G43160	2283.47	852.993	0	0	1568.23	0	13.0012	1.47e-12	1.9e-10	ERF113, RAP2-6	1	16263805	16264945	+	1045	protein_coding	Ethylene-responsive transcription factor RAP2-6 [Source:UniProtKB/Swiss-Prot;Acc:Q7G1L2]	AP2	2517	853	0	0	120.252	45.6753	0	0
AT3G23250	1962.03	1678.63	0	1.18278	1820.33	0.591388	11.7462	1.90098e-16	3.74334e-15	MYB15	3	8309209	8310910	+	1506	protein_coding	Transcription factor MYB15 [Source:UniProtKB/Swiss-Prot;Acc:Q9LTC4]	Myb_DNA-binding	1998	1891	0	1	69.7924	59.4794	0	0.0425053
AT5G49520	4629.13	3743.4	2.85944	7.09665	4186.27	4.97805	9.77536	3.14993e-73	9.59649e-71	WRKY48	5	20090648	20093346	+	1921	protein_coding	Probable WRKY transcription factor 48 [Source:UniProtKB/Swiss-Prot;Acc:Q9FGZ4]	WRKY	4714	4217	3	6	129.092	103.986	0.080503	0.199936
AT1G15010	2809.49	2358.6	2.85944	8.27943	2584.05	5.56944	8.92478	8.59497e-66	1.99235e-63	-	1	5171181	5171956	+	776	protein_coding	Mediator of RNA polymerase II transcription subunit [Source:UniProtKB/TrEMBL;Acc:Q8LCU9]	-	2861	2657	3	7	193.952	162.192	0.199287	0.577437
AT4G18170	2830.12	2049.68	3.81259	8.27943	2439.9	6.04601	8.70548	3.70183e-65	8.31002e-63	WRKY28	4	10061214	10062893	+	1453	protein_coding	WRKY transcription factor [Source:UniProtKB/TrEMBL;Acc:A0A178V3M3]	WRKY	2882	2309	4	7	104.344	75.2763	0.14191	0.30839
AT5G64750	971.964	639.728	3.77529	2.29015	805.846	3.03272	8.02513	1.4269e-30	9.75209e-28	ABR1	5	25891449	25893888	+	1638	protein_coding	Ethylene-responsive transcription factor ABR1 [Source:UniProtKB/Swiss-Prot;Acc:Q9FGF8]	AP2	941	728	4	2	32.7951	22.1765	0.125882	0.0781599
AT1G12610	29.9542	63.2698	0	0	46.612	0	7.93147	2.83595e-06	0.000109272	DREB1F	1	4289883	4291017	-	1135	protein_coding	Dehydration-responsive element-binding protein 1F [Source:UniProtKB/Swiss-Prot;Acc:Q9LN86]	AP2	29	72	0	0	1.4586	3.16528	0	0
AT2G47190	353.519	205.057	2.85944	0	279.288	1.42972	7.47726	1.60405e-15	2.90636e-14	ATMYB2	2	19375985	19377543	+	1367	protein_coding	possesses an R2R3 MYB DNA binding domain and is known to regulate the expression of salt- and dehydration-responsive genes. Has been shown to bind calmodulin. [Source:UniProtKB/TrEMBL;Acc:Q39028]	Myb_DNA-binding	360	231	3	0	13.8539	8.00467	0.113128	0
AT5G07100	872.995	675.534	5.71888	7.09665	774.265	6.40777	6.92999	1.11134e-41	8.94352e-40	WRKY26	5	2204206	2205965	+	1576	protein_coding	Probable WRKY transcription factor 26 [Source:UniProtKB/Swiss-Prot;Acc:Q9C5T3]	WRKY	889	761	6	6	29.6745	22.8733	0.196252	0.243704
AT3G28210	252.029	123.903	0.943823	2.29015	187.966	1.61699	6.90848	2.86853e-12	3.19406e-10	SAP12	3	10520443	10521796	+	1164	protein_coding	Zinc finger AN1 domain-containing stress-associated protein 12 [Source:UniProtKB/Swiss-Prot;Acc:Q67YE6]	zf-AN1	244	141	1	2	11.9666	6.04423	0.0442859	0.109988
AT3G53600	31.7527	13.9999	0	0	22.8763	0	6.90359	0.00025197	0.00587359	ZAT18	3	19875375	19876177	+	803	protein_coding	Nuclear C2H2 zinc finger protein.Expression is induced by cold, osmotic, salt, and drought stress. Over expression confers some drought tolerance whereas mutants display some drought sensitivity.	-	35	14	0	0	2.1761	0.975575	0	0
AT1G30135	281.833	227.249	3.81259	1.18278	254.541	2.49768	6.60331	3.98605e-18	9.23984e-17	TIFY5A	1	10596352	10597341	+	806	protein_coding	Protein TIFY 5A [Source:UniProtKB/Swiss-Prot;Acc:Q8LBM2]	Zim	287	256	4	1	18.732	15.0454	0.255825	0.0794206
AT5G01380	200.384	140.6	1.88765	2.29015	170.492	2.0889	6.36073	6.19957e-13	7.53838e-11	GT-3A	5	155610	157601	-	1296	protein_coding	Trihelix transcription factor GT-3a [Source:UniProtKB/Swiss-Prot;Acc:Q9SDW0]	-	194	160	2	2	8.54536	6.16013	0.0795506	0.0987855
AT5G46350	1120.46	836.206	7.62518	22.4727	978.332	15.049	6.06952	1.84754e-47	1.91265e-45	WRKY8	5	18801164	18804056	-	1375	protein_coding	WRKY transcription factor 8 [Source:UniProtKB/Swiss-Prot;Acc:Q9FL26]	WRKY	1141	942	8	19	43.6536	32.4525	0.29992	0.884543
AT5G59820	1565.3	1290.7	27.6413	16.5589	1428	22.1001	5.99148	1.94197e-65	4.4058e-63	ZAT12	5	24102814	24103794	+	981	protein_coding	Zinc finger protein ZAT12 [Source:UniProtKB/Swiss-Prot;Acc:Q42410]	-	1594	1454	29	14	85.4785	70.2094	1.52387	0.913539
AT1G62300	3272.01	2177.51	35.2664	60.3216	2724.76	47.794	5.84779	1.51483e-71	4.30737e-69	WRKY6	1	23016569	23019494	-	2319	protein_coding	Uncharacterized protein At1g62300 (Fragment) [Source:UniProtKB/TrEMBL;Acc:C0SV11]	WRKY	3332	2453	37	51	75.586	50.1068	0.822469	1.40779
AT4G28140	740.593	355.893	15.1012	22.9015	548.243	19.0013	4.86085	7.63374e-23	2.80186e-20	ERF054	4	13974493	13975919	-	1427	protein_coding	Ethylene-responsive transcription factor ERF054 [Source:UniProtKB/Swiss-Prot;Acc:Q9M0J3]	AP2	717	405	16	20	28.6833	14.1614	0.577982	0.897169
AT1G28360	42.6394	14.9999	1.88267	0	28.8196	0.941334	4.84713	0.00123194	0.0219342	ERF12	1	9951762	9953105	+	1344	protein_coding	Ethylene-responsive transcription factor 12 [Source:UniProtKB/Swiss-Prot;Acc:Q94ID6]	AP2	47	15	2	0	1.74592	0.624511	0.0767095	0
AT2G38250	168.364	103.692	11.3259	4.5803	136.028	7.95309	4.06797	1.45783e-09	1.08218e-07	GT-3B	2	16018210	16020156	+	1700	protein_coding	Trihelix transcription factor GT-3b [Source:UniProtKB/Swiss-Prot;Acc:O80450]	-	163	118	12	4	5.47359	3.46344	0.363874	0.150619
AT5G18270	19.0516	30.9997	1.88267	1.14873	25.0257	1.5157	4.02465	0.00286685	0.0430769	ANAC087	5	6040919	6043014	-	1605	protein_coding	NAC domain-containing protein 87 [Source:UniProtKB/Swiss-Prot;Acc:Q9FK44]	NAM	21	31	2	1	0.653236	1.08077	0.0642352	0.0398835
AT3G50260	155.135	153.999	8.472	14.9335	154.567	11.7028	3.74103	9.8e-11	9.52e-09	ERF011	3	18634546	18635514	+	969	protein_coding	Ethylene-responsive transcription factor ERF011 [Source:UniProtKB/Swiss-Prot;Acc:Q9SNE1]	AP2	171	154	9	13	8.81046	8.89294	0.478781	0.858791
AT4G30280	2362.68	1812.67	0.953147	1.18278	2087.68	1.06796	10.9489	2.75838e-25	1.02841e-23	XTH18	4	14825757	14827211	-	1263	protein_coding	Probable xyloglucan endotransglucosylase/hydrolase protein 18 [Source:UniProtKB/Swiss-Prot;Acc:Q9M0D2]	-	2406	2042	1	1	100.214	76.5865	0.0408146	0.0506833
AT4G25810	899.509	737.672	1.90629	2.36555	818.591	2.13592	8.59746	2.30389e-28	1.0322e-26	XTH23	4	13128394	13129927	+	1373	protein_coding	Probable xyloglucan endotransglucosylase/hydrolase protein 23 [Source:UniProtKB/Swiss-Prot;Acc:Q38910]	-	916	831	2	2	35.0964	28.6702	0.0750893	0.0932454
AT2G40113	56.2477	28.9998	0	0	42.6237	0	7.80107	4.75e-06	0.00017811	-	2	16750035	16751314	+	1137	protein_coding	Pollen Ole e 1 allergen and extensin family protein [Source:UniProtKB/TrEMBL;Acc:Q58FY6]	-	62	29	0	0	2.72243	1.4272	0	0
AT2G47550	113.62	43.9374	0	1.14508	78.7785	0.572538	7.23569	5.17684e-06	0.00018421	PME20	2	19508929	19511792	+	1966	protein_coding	Probable pectinesterase/pectinesterase inhibitor 20 [Source:UniProtKB/Swiss-Prot;Acc:O22256]	-	110	50	0	1	3.19406	1.269	0	0.03256
AT2G45210	728.642	568.123	4.76573	8.27943	648.382	6.52258	6.6682	8.36021e-38	5.7699e-36	SAUR36	2	18641563	18642739	+	1177	protein_coding	Auxin-responsive protein SAUR36 [Source:UniProtKB/Swiss-Prot;Acc:O22150]	Auxin_inducible	742	640	5	7	33.1638	25.7575	0.218984	0.380706
AT4G37390	26.3094	29.9998	0	1.14873	28.1546	0.574366	5.74484	0.00100261	0.0184487	YDK1	4	17579618	17582022	+	2170	protein_coding	Auxin-responsive GH3 family protein [Source:TAIR;Acc:AT4G37390]	-	29	30	0	1	0.667213	0.773588	0	0.0294991
AT5G54510	630.072	221.444	13.2135	24.0466	425.758	18.6301	4.52634	4.22972e-16	7.98409e-14	GH3.6	5	22130964	22133688	-	2320	protein_coding	Encodes an IAA-amido synthase that conjugates Ala, Asp, Phe, and Trp to auxin. Lines overexpressing this gene accumulate IAA-ASP and are hypersensitive to several auxins. [Source:UniProtKB/TrEMBL;Acc:A0A384LDF8]	-	610	252	14	21	15.0098	5.41985	0.31107	0.579428
AT4G37770	629.46	451.835	0.953147	0	540.648	0.476573	9.99749	4.36467e-12	5.45289e-11	ACS8	4	17752079	17754157	+	1785	protein_coding	1-aminocyclopropane-1-carboxylate synthase-like protein [Source:UniProtKB/TrEMBL;Acc:Q56Y32]	Aminotran_1_2	641	509	1	0	18.8911	13.5076	0.0288789	0
AT3G25780	9496.89	7382.94	10.4846	20.1072	8439.91	15.2959	9.14279	6.95202e-136	1.23549e-132	AOC3	3	9409160	9411090	+	1660	protein_coding	Allene oxide cyclase 3, chloroplastic [Source:UniProtKB/Swiss-Prot;Acc:Q9LS01]	-	9671	8317	11	17	306.479	237.333	0.341588	0.655555
AT5G59530	117.84	86.9938	0	0	102.417	0	9.03388	5.7297e-09	4.7731e-08	-	5	23994170	23995865	-	1509	protein_coding	1-aminocyclopropane-1-carboxylate oxidase homolog 11 [Source:UniProtKB/Swiss-Prot;Acc:Q9LTH8]	2OG-FeII_Oxy	120	98	0	0	4.1834	3.07636	0	0
AT1G01480	136.343	46.5736	0	0	91.4585	0	8.89938	3.57072e-08	2.06935e-06	ACS2	1	175706	178406	+	2068	protein_coding	1-aminocyclopropane-1-carboxylate synthase 2 [Source:UniProtKB/Swiss-Prot;Acc:Q06402]	Aminotran_1_2	132	53	0	0	3.64382	1.27879	0	0
AT1G02400	1051.5	746.935	5.66294	4.5803	899.216	5.12162	7.44433	1.07142e-37	1.17976e-34	GA2OX6	1	486800	489651	+	1497	protein_coding	Gibberellin 2-beta-dioxygenase 6 [Source:UniProtKB/Swiss-Prot;Acc:Q9FZ21]	2OG-FeII_Oxy	1018	850	6	4	38.8203	28.3317	0.206608	0.171043
AT1G51800	4549.59	3401.64	0	1.18278	3975.61	0.591388	12.8732	1.88272e-19	4.84328e-18	IOS1	1	19214072	19218053	+	3036	protein_coding	LRR receptor-like serine/threonine-protein kinase IOS1 [Source:UniProtKB/Swiss-Prot;Acc:Q9C8I6]	Pkinase	4633	3832	0	1	80.2783	59.7893	0	0.0210846
AT2G35980	213.093	137.592	0	0	175.343	0	9.80948	1.04732e-10	1.09863e-09	NHL10	2	15110492	15111539	+	1048	protein_coding	NDR1/HIN1-like protein 10 [Source:UniProtKB/Swiss-Prot;Acc:Q9SJ52]	-	217	155	0	0	10.8927	7.006	0	0
AT2G43620	51959.4	42722	49.5636	82.7943	47340.7	66.179	9.49629	8.38934e-250	1.78911e-245	-	2	18093694	18095093	-	1180	protein_coding	Endochitinase At2g43620 [Source:UniProtKB/Swiss-Prot;Acc:O22841]	-	52912	48127	52	70	2358.9	1932	2.27164	3.79738
AT1G19610	25.4022	64.9995	0	0	45.2008	0	7.88295	3.84e-06	0.00014967	PDF1.4	1	6781483	6782216	-	620	protein_coding	Defensin-like protein 19 [Source:UniProtKB/Swiss-Prot;Acc:P82787]	-	28	65	0	0	2.25472	5.86638	0	0
AT4G12490	35.3816	25.9998	0	0	30.6907	0	7.32662	3.64e-05	0.00111779	-	4	7409621	7410406	-	786	protein_coding	pEARLI1-like lipid transfer protein 2 [Source:UniProtKB/Swiss-Prot;Acc:Q9SU34]	-	39	26	0	0	2.47724	1.85097	0	0
AT3G55840	1684.12	1495.76	14.2972	11.8278	1589.94	13.0625	6.91677	1.11768e-71	3.22102e-69	HSPRO1	3	20716995	20718866	-	1872	protein_coding	Nematode resistance protein-like HSPRO1 [Source:UniProtKB/Swiss-Prot;Acc:Q9LY61]	-	1715	1685	15	10	48.1943	42.6377	0.413051	0.34195
AT2G39200	856.278	859.415	11.3259	4.5803	857.847	7.95309	6.71314	2.12094e-40	3.00265e-37	MLO12	2	16356041	16359943	-	2091	protein_coding	MLO-like protein [Source:UniProtKB/TrEMBL;Acc:A0A178VNS1]	-	829	978	12	4	22.6326	23.3378	0.295832	0.122454
AT5G54165	78.021	22.9998	0.941334	0	50.5104	0.470667	6.61651	7.06e-05	0.00197237	-	5	21984569	21984964	+	396	protein_coding	Avr9/Cf-9 rapidly elicited protein [Source:UniProtKB/TrEMBL;Acc:Q570N6]	-	86	23	1	0	10.8425	3.24998	0.130174	0
AT4G39670	154.936	142.357	1.88765	1.14508	148.646	1.51636	6.58656	2.32081e-11	2.22215e-09	GLTP	4	18409846	18411069	+	1224	protein_coding	ACD11, which is a constitutively expresses defense-related gene that accompany the hypersensitive response normally triggered by avirulent pathogens, homolog protein [Source:UniProtKB/Swiss-Prot;Acc:Q8L7U7]	-	150	162	2	1	6.99589	6.60402	0.08423	0.0522982
AT1G57630	300.575	157.296	4.71911	1.14508	228.936	2.93209	6.2246	1.75372e-15	2.99643e-13	-	1	21345445	21346157	+	713	protein_coding	Toll-Interleukin-Resistance (TIR) domain family protein;(source:Araport11); Disease resistance protein RPP1-WsB, putative [Source:UniProtKB/TrEMBL;Acc:Q9FVT9]	TIR	291	179	5	1	23.299	12.5268	0.361492	0.0897798
AT4G12470	116.124	146.999	9.41334	1.14873	131.562	5.28104	4.57835	3.27e-10	2.83e-08	AZI1	4	7401087	7401951	-	865	protein_coding	pEARLI1-like lipid transfer protein 1 [Source:UniProtKB/Swiss-Prot;Acc:Q9SU35]	-	128	147	10	1	7.38788	9.50932	0.59594	0.0740034
AT4G37990	23921.4	16123.2	0	0	20022.3	0	16.6455	7.06988e-30	3.40344e-28	CAD8	4	17855637	17857878	+	1897	protein_coding	Cinnamyl alcohol dehydrogenase 8 [Source:UniProtKB/Swiss-Prot;Acc:Q02972]	ADH_N	24360	18163	0	0	675.534	453.545	0	0
AT1G80820	1680.2	1043.04	0	0	1361.62	0	12.767	4.82673e-18	1.10955e-16	CCR2	1	30370474	30372799	+	2099	protein_coding	Cinnamoyl-CoA reductase 2 [Source:UniProtKB/Swiss-Prot;Acc:Q9SAH9]	Epimerase	1711	1175	0	0	42.882	26.5171	0	0
AT3G49620	2145.66	1462.03	0	1.18278	1803.85	0.591388	11.7327	2.57611e-16	4.99437e-15	DIN11	3	18393747	18397050	+	1538	protein_coding	Probable 2-oxoglutarate-dependent dioxygenase DIN11 [Source:UniProtKB/Swiss-Prot;Acc:Q8H113]	2OG-FeII_Oxy	2185	1647	0	1	74.7365	50.7268	0	0.0416209
AT5G12340	708.02	454.498	0	0	581.259	0	11.5388	7.12763e-15	1.21506e-13	-	5	3992623	3993767	-	1145	protein_coding	DUF4228 domain protein [Source:UniProtKB/TrEMBL;Acc:Q1PDX4]	-	721	512	0	0	33.1259	21.1819	0	0
AT2G19190	1399.35	1003.09	0.953147	0	1201.22	0.476573	11.149	7.64186e-15	1.29857e-13	SIRK	2	8326049	8329944	-	2700	protein_coding	Senescence-induced receptor-like serine/threonine-protein kinase [Source:UniProtKB/Swiss-Prot;Acc:O64483]	Pkinase	1425	1130	1	0	27.7644	19.8251	0.0190921	0
AT2G02010	5993.13	3865.01	2.85944	3.54833	4929.07	3.20388	10.6023	6.10972e-60	1.0858e-57	GAD4	2	474108	476997	-	2251	protein_coding	glutamate decarboxylase 4 [Source:TAIR;Acc:AT2G02010]	-	6103	4354	3	3	142.628	91.6248	0.0687012	0.0853127
AT1G53625	308.347	242.34	0	0	275.344	0	10.4609	2.61467e-12	3.36109e-11	-	1	20014379	20015038	-	660	protein_coding	At1g53625 [Source:UniProtKB/TrEMBL;Acc:Q9LPH9]	-	314	273	0	0	25.0278	19.5938	0	0
AT2G34500	306.383	203.282	0	0	254.832	0	10.349	5.52626e-12	6.83205e-11	CYP710A1	2	14539373	14541617	-	2245	protein_coding	CYP710A1 [Source:UniProtKB/TrEMBL;Acc:A0A178VRK5]	p450	312	229	0	0	7.31098	4.83191	0	0
AT1G35140	1282.49	1217.91	0	2.36555	1250.2	1.18278	10.2042	3.21433e-22	9.93462e-21	EXL1	1	12851983	12853235	+	1253	protein_coding	Protein EXORDIUM-like 1 [Source:UniProtKB/Swiss-Prot;Acc:Q9C6E4]	-	1306	1372	0	2	54.8314	51.8684	0	0.102176
AT3G22600	4557.45	3169.06	4.76573	2.36555	3863.25	3.56564	10.0353	3.01158e-61	5.78603e-59	-	3	8006249	8007836	-	1414	protein_coding	AT3g22600/F16J14_17 [Source:UniProtKB/TrEMBL;Acc:Q9LJ86]	-	4641	3570	5	2	172.663	119.597	0.18228	0.0905417
AT3G48450	520.458	378.157	0.953147	0	449.308	0.476573	9.73061	1.75439e-11	2.02347e-10	-	3	17943933	17945138	-	919	protein_coding	At3g48450 [Source:UniProtKB/TrEMBL;Acc:Q8LCF4]	-	530	426	1	0	30.3388	21.9581	0.0560923	0
AT5G05340	3441.9	2071.87	0	7.09665	2756.89	3.54833	9.62736	3.34958e-07	2.14385e-06	PER52	5	1578869	1580875	-	1304	protein_coding	Peroxidase 52 [Source:UniProtKB/Swiss-Prot;Acc:Q9FLC0]	-	3505	2334	0	6	141.399	84.7858	0	0.294538
AT5G36925	905.401	683.523	0	2.36555	794.462	1.18278	9.54824	2.50293e-19	6.35447e-18	-	5	14565476	14566439	-	879	protein_coding	Putative uncharacterized protein [Source:UniProtKB/TrEMBL;Acc:Q9FIW0]	-	922	770	0	2	55.1797	41.4956	0	0.14565
AT5G49700	159.084	112.737	0	0	135.91	0	9.44205	6.89531e-10	6.4808e-09	AHL17	5	20192159	20193800	+	1642	protein_coding	AT-hook motif nuclear-localized protein 17 [Source:UniProtKB/Swiss-Prot;Acc:Q9LTA2]	-	162	127	0	0	5.19014	3.66379	0	0
AT1G47130	123.949	139.721	0	0	131.835	0	9.42957	1.08438e-09	8.26634e-08	-	1	17291755	17292755	+	210	protein_coding	-	-	120	159	0	0	32.6209	37.7792	0	0
AT1G15415	151.228	109.186	0	0	130.207	0	9.38022	9.44922e-10	8.72733e-09	-	1	5300742	5301489	-	557	protein_coding	F9L1.37 [Source:UniProtKB/TrEMBL;Acc:Q9XI27]	-	154	123	0	0	14.5446	10.4604	0	0
AT1G77380	298.527	316.018	0	1.18278	307.273	0.591388	9.17845	2.55317e-10	2.55584e-09	AAP3	1	29074879	29077390	-	1891	protein_coding	ATAAP3 [Source:UniProtKB/TrEMBL;Acc:A0A178W3U1]	Aa_trans	304	356	0	1	8.45706	8.91781	0	0.0338514
AT4G38410	136.343	73.8148	0	0	105.079	0	9.10042	8.07734e-09	5.33643e-07	-	4	17980678	17981766	+	1001	protein_coding	At4g38410 [Source:UniProtKB/TrEMBL;Acc:Q8GY17]	-	132	84	0	0	7.52789	4.18717	0	0
AT1G52200	7736.17	5691.88	8.57832	16.5589	6714.03	12.5686	9.09782	7.96682e-118	7.07918e-115	PCR8	1	19441636	19443631	-	1798	protein_coding	Protein PLANT CADMIUM RESISTANCE 8 [Source:UniProtKB/Swiss-Prot;Acc:Q9M815]	-	7878	6412	9	14	230.496	168.929	0.258031	0.498433
AT4G01360	337.807	236.126	0	1.18278	286.967	0.591388	9.07878	4.79275e-10	4.63328e-09	-	4	564760	566408	+	1484	protein_coding	BPS1-like protein [Source:UniProtKB/TrEMBL;Acc:F4JI15]	-	344	266	0	1	12.1944	8.49078	0	0.0431354
AT3G29034	1963.99	1634.24	6.67203	1.18278	1799.12	3.9274	8.74658	5.75782e-52	7.39706e-50	-	3	11030035	11030906	-	872	protein_coding	At3g29034 [Source:UniProtKB/TrEMBL;Acc:Q8GX70]	-	2000	1841	7	1	120.657	100.009	0.413809	0.0734094
AT2G32190	1745.99	1435.4	2.85944	4.7311	1590.69	3.79527	8.74581	2.84082e-47	2.91266e-45	-	2	13674255	13675356	+	984	protein_coding	Cysteine-rich/transmembrane domain A-like protein [Source:UniProtKB/TrEMBL;Acc:Q9SKY1]	-	1778	1617	3	4	95.0548	77.8422	0.157161	0.260215
AT2G21510	84.4517	66.5769	0	0	75.5143	0	8.59436	5.35786e-08	3.89175e-07	-	2	9210623	9213102	-	1538	protein_coding	DNAJ heat shock N-terminal domain-containing protein [Source:TAIR;Acc:AT2G21510]	DnaJ	86	75	0	0	2.94157	2.30996	0	0
AT1G69480	86.1859	47.9996	0	0	67.0928	0	8.45538	1.9e-07	9.76e-06	EXS	1	26113990	26117955	-	3007	protein_coding	ERD1/XPR1/SYG1 family protein;(source:Araport11)Prot;Acc:Q6R8G0]	SPX	95	48	0	0	1.57731	0.893215	0	0
AT1G02930	73141.1	52404	155.363	230.641	62772.6	193.002	8.34976	1.95635e-207	1.3907e-203	GSTF6	1	661088	662475	-	1186	protein_coding	Glutathione S-transferase F6 [Source:UniProtKB/Swiss-Prot;Acc:P42760]	GST_N	74482	59034	163	195	3303.73	2357.86	7.0847	10.5249
AT3G43250	82.6324	36.0286	0	0	59.3305	0	8.27509	5.84448e-07	2.6267e-05	-	3	15216585	15217574	+	990	protein_coding	Coiled-coil protein (DUF572) [Source:UniProtKB/TrEMBL;Acc:Q9LXK9]	-	80	41	0	0	4.61305	2.06644	0	0
AT5G16960	88.8298	19.3324	0	0	54.0811	0	8.14056	2.0446e-06	8.12105e-05	-	5	5573700	5575910	-	1494	protein_coding	Quinone oxidoreductase-like protein [Source:UniProtKB/TrEMBL;Acc:Q9LFK5]	ADH_zinc_N	86	22	0	0	3.2861	0.734763	0	0
AT3G02840	797.382	552.145	0.953147	4.7311	674.763	2.84212	7.98563	1.4262e-28	6.47128e-27	-	3	618398	619686	+	1289	protein_coding	ARM repeat superfamily protein [Source:UniProtKB/TrEMBL;Acc:Q9M8S5]	-	812	622	1	4	33.1391	22.858	0.0399913	0.198644
AT1G70140	3059.9	2343.51	8.57832	14.1933	2701.71	11.3858	7.9193	3.92961e-84	1.64319e-81	FH8	1	26412500	26415258	-	2681	protein_coding	Formin-like protein 8 [Source:UniProtKB/Swiss-Prot;Acc:O04532]	FH2	3116	2640	9	12	61.1418	46.6452	0.173047	0.286518
AT4G20860	8606.22	6414.46	27.6413	35.4833	7510.34	31.5623	7.90488	5.27691e-143	1.40669e-139	FAD-OXR	4	11172622	11174467	+	1846	protein_coding	Berberine bridge enzyme-like 22 [Source:UniProtKB/Swiss-Prot;Acc:Q9SUC6]	FAD_binding_4	8764	7226	29	30	249.751	185.424	0.809813	1.0403
AT2G20825	54.744	26.3624	0	0	40.5532	0	7.72619	7.20547e-06	0.000250548	ULT2	2	8965556	8967243	-	1424	protein_coding	Protein ULTRAPETALA 2 [Source:UniProtKB/Swiss-Prot;Acc:Q8S8I2]	-	53	30	0	0	2.12471	1.0512	0	0
AT1G14870	884.779	646.24	5.71888	1.18278	765.51	3.45083	7.70757	2.29879e-34	1.36939e-32	PCR2	1	5128344	5129731	-	1092	protein_coding	PCR2 [Source:UniProtKB/TrEMBL;Acc:A0A178WDU8]	-	901	728	6	1	43.405	31.5798	0.283235	0.05862
AT1G05340	901.473	799.811	2.85944	5.91388	850.642	4.38666	7.64672	3.63685e-39	2.62913e-37	-	1	1558778	1559917	-	791	protein_coding	Cysteine-rich TM module stress tolerance protein [Source:UniProtKB/TrEMBL;Acc:O23035]	-	918	901	3	5	61.0525	53.9571	0.195507	0.404633
AT3G25250	468.413	364.842	3.81259	0	416.627	1.90629	7.63853	2.53372e-21	7.37164e-20	OXI1	3	9195334	9197126	+	1675	protein_coding	Serine/threonine-protein kinase OXI1 [Source:UniProtKB/Swiss-Prot;Acc:Q9LSF1]	Pkinase	477	411	4	0	14.981	11.6232	0.123102	0
AT4G15610	8658.27	6012.34	45.7511	28.3866	7335.3	37.0688	7.61195	5.43967e-128	6.8239e-125	-	4	8908763	8910945	+	1819	protein_coding	CASP-like protein 1D1 [Source:UniProtKB/Swiss-Prot;Acc:Q9FE29]	-	8817	6773	48	24	254.991	176.38	1.36028	0.844591
AT5G19230	1426.84	979.125	8.57832	3.54833	1202.98	6.06332	7.58133	2.17762e-49	2.48342e-47	-	5	6467193	6468848	+	1384	protein_coding	Uncharacterized GPI-anchored protein At5g19230 [Source:UniProtKB/Swiss-Prot;Acc:Q8GUL8]	-	1453	1103	9	3	55.229	37.752	0.335216	0.138756
AT5G52050	4056.63	2929.38	15.2504	24.8383	3493.01	20.0443	7.46815	2.07901e-98	1.43023e-95	DTX50	5	21138703	21140876	+	2174	protein_coding	Protein DETOXIFICATION 50 [Source:UniProtKB/Swiss-Prot;Acc:Q9FJ87]	MatE	4131	3300	16	21	99.9616	71.9042	0.379384	0.618341
AT1G29090	16.33	42.9997	0	0	29.6648	0	7.27521	5.81e-05	0.00167313	-	1	10162795	10164452	-	1443	protein_coding	Cysteine proteinases superfamily protein [Source:UniProtKB/TrEMBL;Acc:Q84W75]	Peptidase_C1	18	43	0	0	0.622777	1.66744	0	0
AT1G53540	30.9872	28.1199	0	0	29.5535	0	7.27158	4.5974e-05	0.00126206	HSP17.6C	1	19980299	19981199	+	901	protein_coding	17.6 kDa class I heat shock protein 3 [Source:UniProtKB/Swiss-Prot;Acc:P13853]	-	30	32	0	0	1.90077	1.77215	0	0
AT2G15480	894.599	550.369	0	9.46221	722.484	4.7311	7.27115	0.000413082	0.00148032	UGT73B5	2	6758430	6763501	+	2355	protein_coding	Glycosyltransferase [Source:UniProtKB/TrEMBL;Acc:F4IIG3]	UDPGT	911	620	0	8	20.35	12.471	0	0.217454
AT5G25450	643.208	496.22	3.81259	3.54833	569.714	3.68046	7.26913	1.3562e-30	6.78929e-29	QCR7-2	5	8856917	8858476	+	1395	protein_coding	Cytochrome b-c1 complex subunit 7 [Source:UniProtKB/TrEMBL;Acc:A0A178UDJ6]	-	655	559	4	3	24.7004	18.9818	0.14781	0.137662
AT1G66570	46.4807	6.15123	0	0	26.316	0	7.10039	0.000215414	0.00462067	SUC7	1	24835244	24837441	-	1740	protein_coding	Sucrose transport protein SUC7 [Source:UniProtKB/Swiss-Prot;Acc:Q67YF8]	-	45	7	0	0	1.47638	0.200735	0	0
AT5G20230	4477.91	3424.72	17.1566	42.5799	3951.31	29.8683	7.07973	4.34762e-93	2.37737e-90	BCB	5	6826365	6827748	+	1192	protein_coding	SAG14 [Source:UniProtKB/TrEMBL;Acc:A0A178UM84]	Cu_bind_like	4560	3858	18	36	201.245	153.315	0.778421	1.93328
AT1G57650	32.0201	17.575	0	0	24.7975	0	7.0168	0.000149208	0.00339529	-	1	21351166	21354311	+	2534	protein_coding	ATP binding protein [Source:UniProtKB/TrEMBL;Acc:F4I847]	LRR_3	31	20	0	0	0.698375	0.393821	0	0
AT5G46050	1383.63	1225.9	7.62518	13.0105	1304.77	10.3179	7.01341	2.77373e-61	5.37751e-59	NPF5.2	5	18674968	18679191	-	2186	protein_coding	Protein NRT1/ PTR FAMILY 5.2 [Source:UniProtKB/Swiss-Prot;Acc:Q9FNL7]	-	1409	1381	8	11	33.9077	29.9256	0.188651	0.322115
AT1G80450	2137.81	1567.66	8.57832	22.4727	1852.74	15.5255	6.94383	9.49096e-69	2.43861e-66	VQ11	1	30243430	30244949	-	1520	protein_coding	VQ motif-containing protein 11 [Source:UniProtKB/Swiss-Prot;Acc:Q9M8L3]	-	2177	1766	9	19	75.3446	55.036	0.305223	0.800162
AT2G15490	105.356	22.8474	0	1.14508	64.1019	0.572538	6.93444	2.61986e-05	0.000780837	UGT73B4	2	6761635	6763500	+	1672	protein_coding	UDP-glycosyltransferase 73B4 [Source:UniProtKB/Swiss-Prot;Acc:Q7Y232]	UDPGT	102	26	0	1	3.48255	0.775911	0	0.0382853
AT1G66160	1294.27	1161.1	9.53147	13.0105	1227.69	11.271	6.78494	5.54579e-61	1.02973e-58	PUB20	1	24637196	24638608	+	1413	protein_coding	U-box domain-containing protein 20 [Source:UniProtKB/Swiss-Prot;Acc:Q9C8D1]	U-box	1318	1308	10	11	49.0694	43.8496	0.364818	0.498332
AT2G43510	2842.88	2340.84	23.8287	23.6555	2591.86	23.7421	6.76997	8.27981e-95	5.35076e-92	ATTI1	2	18066960	18067860	+	761	protein_coding	TI1 [Source:UniProtKB/TrEMBL;Acc:A0A178VRC4]	-	2895	2637	25	20	200.125	164.144	1.69346	1.68234
AT1G76650	653.028	595.642	7.62518	3.54833	624.335	5.58675	6.75899	6.73008e-37	4.45732e-35	CML38	1	28766750	28768138	-	993	protein_coding	CML38 [Source:UniProtKB/TrEMBL;Acc:A0A178WMC5]	-	665	671	8	3	35.2298	32.0091	0.415297	0.193393
AT4G21120	1007.08	217.051	6.60676	5.72538	612.067	6.16607	6.62705	9.18241e-22	3.08467e-19	CAT1	4	11269985	11274007	+	3588	protein_coding	CAT1 [Source:UniProtKB/TrEMBL;Acc:A0A178UYU0]	-	975	247	7	5	15.5126	3.43494	0.100569	0.0892043
AT4G34131	1009.49	786.495	5.71888	14.1933	897.994	9.95609	6.54318	2.18275e-47	2.24876e-45	UGT73B3	4	16343057	16344818	-	1762	protein_coding	UDP-glycosyltransferase 73B3 [Source:UniProtKB/Swiss-Prot;Acc:Q8W491]	UDPGT	1028	886	6	12	30.692	23.8192	0.175535	0.435957
AT3G04300	206.219	161.56	2.85944	1.18278	183.89	2.02111	6.45363	3.10582e-14	4.98755e-13	-	3	1140129	1141060	+	817	protein_coding	At3g04300 [Source:UniProtKB/TrEMBL;Acc:Q9M8Y6]	-	210	182	3	1	13.5218	10.5524	0.189286	0.0783513
AT5G05220	23.7568	9.66622	0	0	16.7115	0	6.44656	0.00140068	0.0226625	-	5	1550251	1551022	+	772	protein_coding	AT5g05220/K18I23_2 [Source:UniProtKB/TrEMBL;Acc:Q940U2]	-	23	11	0	0	1.70076	0.710969	0	0
AT3G26500	996.727	778.506	3.81259	18.9244	887.617	11.3685	6.30817	1.19751e-11	1.40939e-10	PIRL2	3	9707912	9710100	-	1855	protein_coding	Plant intracellular Ras-group-related LRR protein 2 [Source:UniProtKB/Swiss-Prot;Acc:Q9LRV8]	-	1015	877	4	16	28.7846	22.3952	0.111156	0.552134
AT5G44572	1324.71	1224.13	8.57832	24.8383	1274.42	16.7083	6.3007	2.33506e-58	3.89043e-56	-	5	17968092	17970342	+	1376	protein_coding	Transmembrane protein [Source:UniProtKB/TrEMBL;Acc:Q0WML3]	-	1349	1379	9	21	51.574	47.4729	0.337165	0.976942
AT4G36040	6918.17	5736.27	76.2518	91.0737	6327.22	83.6627	6.24531	1.57399e-126	1.76667e-123	ATJ11	4	17049152	17050608	-	1457	protein_coding	At4g36040 [Source:UniProtKB/TrEMBL;Acc:Q1H544]	DnaJ	7045	6462	80	77	254.366	210.091	2.83041	3.38298
AT2G32210	609.82	510.423	7.62518	7.09665	560.122	7.36091	6.24526	2.53927e-36	1.6311e-34	-	2	13677986	13678906	+	774	protein_coding	Cysteine-rich/transmembrane domain A-like protein [Source:UniProtKB/TrEMBL;Acc:Q9SKX9]	-	621	575	8	6	42.2073	35.1906	0.532804	0.496225
AT1G56060	422.259	345.312	6.67203	3.54833	383.786	5.11018	6.19392	5.49934e-27	2.29509e-25	-	1	20966528	20967180	-	552	protein_coding	unknown protein; BEST Arabidopsis thaliana protein match is: unknown protein (TAIR:AT2G32210.1); Ha. [Source:TAIR;Acc:AT1G56060]	-	430	389	7	3	40.9795	33.3819	0.653698	0.347897
AT1G74010	992.622	382.255	6.60676	12.5958	687.438	9.6013	6.18397	2.65175e-27	1.31394e-24	-	1	27832095	27834207	-	1505	protein_coding	At1g74010 [Source:UniProtKB/TrEMBL;Acc:Q9C9C2]	Str_synth	961	435	7	11	36.4519	14.4221	0.239762	0.467869
AT5G57010	245.499	221.923	0.953147	5.91388	233.711	3.43351	6.1819	6.16325e-18	1.39827e-16	IQM5	5	23067828	23070431	+	2011	protein_coding	IQ domain-containing protein IQM5 [Source:UniProtKB/Swiss-Prot;Acc:Q058N0]	-	250	250	1	5	6.53981	5.88881	0.0256334	0.159157
AT5G12030	116.718	78.2085	1.88765	1.14508	97.4634	1.51636	5.97837	9.46461e-09	6.09054e-07	HSP17.7	5	3883957	3884838	-	882	protein_coding	17.7 kDa class II heat shock protein [Source:UniProtKB/Swiss-Prot;Acc:O81822]	-	113	89	2	1	7.3138	5.03497	0.116891	0.0725771
AT2G45570	233.437	51.8461	4.71911	0	142.641	2.35956	5.88793	0.00242728	0.0359557	CYP76C2	2	18779321	18781973	-	2204	protein_coding	Cytochrome P450 76C2 [Source:UniProtKB/Swiss-Prot;Acc:O64637]	p450	226	59	5	0	5.8537	1.33572	0.116944	0
AT3G52450	454.478	368.195	2.83147	13.7409	411.337	8.28619	5.68842	2.01841e-23	7.84408e-21	PUB22	3	19440617	19442427	-	1811	protein_coding	RING-type E3 ubiquitin transferase [Source:UniProtKB/TrEMBL;Acc:A0A178VML4]	U-box	440	419	3	12	13.8697	11.5444	0.0853928	0.424161
AT5G13490	9815.06	7214.28	156.316	180.965	8514.67	168.64	5.65995	1.44832e-107	1.1031e-104	AAC2	5	4335272	4337730	+	1894	protein_coding	ADP,ATP carrier protein 2, mitochondrial [Source:UniProtKB/Swiss-Prot;Acc:P40941]	Mito_carr	9995	8127	164	153	277.613	203.259	4.46357	5.17106
AT3G13790	11647.5	8816.56	83.8769	398.595	10232	241.236	5.40749	1.76437e-08	1.37224e-07	CWINV1	3	4532762	4535914	-	2551	protein_coding	Beta-fructofuranosidase, insoluble isoenzyme CWINV1 [Source:UniProtKB/Swiss-Prot;Acc:Q43866]	-	11861	9932	88	337	244.595	184.428	1.77824	8.45644
AT2G32200	107.052	78.9994	4.70667	0	93.0257	2.35333	5.21138	1.62e-08	1e-06	-	2	13676389	13677306	+	660	protein_coding	unknown protein; BEST Arabidopsis thaliana protein match is: unknown protein (TAIR:AT2G32210.1); Ha. [Source:TAIR;Acc:AT2G32200]	-	118	79	5	0	8.92615	6.69779	0.390521	0
AT1G74000	417.294	215.293	6.60676	16.0311	316.293	11.3189	4.83048	3.25691e-17	7.09361e-15	SSL11	1	27829051	27831536	-	1340	protein_coding	Protein STRICTOSIDINE SYNTHASE-LIKE 11 [Source:UniProtKB/Swiss-Prot;Acc:P92976]	Str_synth	404	245	7	14	17.2112	9.12297	0.269285	0.668792
AT5G42380	105.356	130.933	3.77529	5.72538	118.145	4.75034	4.65433	2.79249e-10	2.33532e-08	CML37	5	16942447	16943820	-	1374	protein_coding	Calcium-binding protein CML37 [Source:UniProtKB/Swiss-Prot;Acc:Q9FIH9]	-	102	149	4	5	4.23786	5.41096	0.150069	0.232944
AT1G11100	50.6123	46.5736	1.88765	2.29015	48.593	2.0889	4.54814	2.10948e-05	0.000650231	-	1	3703672	3709586	-	4387	protein_coding	SNF2 domain-containing protein / helicase domain-containing protein / zinc finger protein-like protein (Fragment) [Source:UniProtKB/TrEMBL;Acc:C0SUU4]	SNF2_N	49	53	2	2	0.63762	0.602814	0.0235007	0.029183
AT5G57480	442.083	128.297	7.55058	24.0466	285.19	15.7986	4.19385	8.77777e-11	7.90797e-09	-	5	23279139	23281271	-	2133	protein_coding	AAA-ATPase At5g57480 [Source:UniProtKB/Swiss-Prot;Acc:Q9FKM3]	AAA	428	146	8	21	11.4548	3.41536	0.193338	0.630226
AT4G15120	66.1059	38.6649	1.88765	4.5803	52.3854	3.23397	4.04715	3.69032e-05	0.00104489	-	4	8634508	8635591	+	1084	protein_coding	VQ motif-containing protein [Source:UniProtKB/TrEMBL;Acc:O23366]	-	64	44	2	4	3.37042	2.02534	0.0951085	0.23621
AT4G01870	1482.4	434.996	47.0667	78.1138	958.697	62.5903	3.94233	5.2e-16	1.14e-13	-	4	808376	810611	-	2236	protein_coding	tolB protein-related [Source:TAIR;Acc:AT4G01870]	-	1634	435	50	68	36.4843	10.8859	1.1527	1.94673
AT4G34230	6571.34	2322.53	240.675	344.668	4446.94	292.671	3.92629	8.05597e-20	2.18725e-17	CAD5	4	16386631	16388940	-	1619	protein_coding	Cinnamyl alcohol dehydrogenase 5 [Source:UniProtKB/Swiss-Prot;Acc:O49482]	ADH_N	6362	2643	255	301	224.326	81.4564	8.11917	11.9011
AT3G21080	41.7321	85.9993	6.58934	2.29747	63.8657	4.4434	3.81168	1.78e-05	0.00058448	-	3	7388258	7390031	-	1220	protein_coding	ABC transporter-like protein [Source:UniProtKB/TrEMBL;Acc:Q9LJC4]	-	46	86	7	2	1.88245	3.94445	0.295772	0.104939
AT3G04010	517.485	206.506	38.6967	20.6114	361.996	29.654	3.5988	1.16731e-11	1.17442e-09	-	3	1036194	1039603	-	2501	protein_coding	At3g04010 [Source:UniProtKB/TrEMBL;Acc:Q9SQR1]	Glyco_hydro_17	501	235	41	18	11.4356	4.68845	0.845062	0.460709
AT3G25900	89.8627	49.2099	2.83147	9.16061	69.5363	5.99604	3.56508	2.28742e-05	0.000690055	HMT-1	3	9480746	9482962	+	1481	protein_coding	Homocysteine S-methyltransferase 1 [Source:UniProtKB/Swiss-Prot;Acc:Q9SDL7]	-	87	56	3	8	3.35349	1.88672	0.10442	0.345783
AT1G53470	203.482	32.5137	4.71911	16.0311	117.998	10.3751	3.52538	2.72967e-05	0.0008087	MSL4	1	19958380	19961827	+	3102	protein_coding	Mechanosensitive ion channel protein 4 [Source:UniProtKB/Swiss-Prot;Acc:Q9LPG3]	-	197	37	5	14	3.62542	0.595162	0.0830896	0.288905
AT1G30720	28.1238	55.9995	2.824	4.59493	42.0617	3.70947	3.5176	0.00046248	0.00985024	-	1	10897925	10899975	+	2051	protein_coding	Berberine bridge enzyme-like 10 [Source:UniProtKB/Swiss-Prot;Acc:Q9SA87]	FAD_binding_4	31	56	3	4	0.754609	1.52781	0.0754005	0.124842
AT5G65300	100.192	93.1472	12.2697	4.5803	96.6695	8.425	3.49424	7.68327e-07	3.38405e-05	-	5	26095143	26096114	-	972	protein_coding	Uncharacterized protein At5g65300 [Source:UniProtKB/TrEMBL;Acc:Q9FKQ7]	-	97	106	13	4	5.6969	5.44145	0.689438	0.263428
AT1G61340	148.784	96.9992	19.768	5.74366	122.892	12.7558	3.243	7.57e-07	3.45e-05	-	1	22628264	22630020	+	1087	protein_coding	F-box protein At1g61340 [Source:UniProtKB/Swiss-Prot;Acc:Q8GX77]	-	164	97	21	5	7.53252	4.99333	0.995883	0.294448
AT1G09350	59.8765	116.999	11.296	8.04113	88.4378	9.66857	3.18312	7.13e-06	0.00025594	GOLS3	1	3019639	3021443	+	1546	protein_coding	Hexosyltransferase (Fragment) [Source:UniProtKB/TrEMBL;Acc:W8PVD7]	Glyco_transf_8	66	117	12	7	2.13138	4.23472	0.40012	0.289839
Table S4. Curated DEGs which are AtMC4-dependent and Pep responsive (Pep+).

## Sheet: Table S5 - GO analysis of S4
GO biological process complete	Arabidopsis thaliana - REFLIST (27475)	upload_1 (122)	upload_1 (expected)	upload_1 (over/under)	upload_1 (fold Enrichment)	upload_1 (raw P-value)	upload_1 (FDR)
response to stress (GO:0006950)	3500	62	15.54	+	3.99	2.86e-24	1.56e-20
response to stimulus (GO:0050896)	6027	74	26.76	+	2.77	2.8e-20	7.64e-17
cellular response to oxygen levels (GO:0071453)	240	18	1.07	+	16.89	3.09e-17	3.36e-14
cellular response to decreased oxygen levels (GO:0036294)	239	18	1.06	+	16.96	2.86e-17	3.9e-14
cellular response to hypoxia (GO:0071456)	237	18	1.05	+	17.1	2.47e-17	4.48e-14
response to hypoxia (GO:0001666)	267	18	1.19	+	15.18	2.04e-16	1.85e-13
response to decreased oxygen levels (GO:0036293)	271	18	1.2	+	14.96	2.65e-16	2.06e-13
response to oxygen levels (GO:0070482)	273	18	1.21	+	14.85	3.02e-16	2.06e-13
response to abiotic stimulus (GO:0009628)	2275	40	10.1	+	3.96	1.11e-14	6.7e-12
cellular response to stress (GO:0033554)	1236	30	5.49	+	5.47	1.54e-14	8.37e-12
response to chemical (GO:0042221)	2756	40	12.24	+	3.27	5.46e-12	2.7e-09
cellular response to chemical stimulus (GO:0070887)	1131	23	5.02	+	4.58	9.12e-10	4.14e-07
response to biotic stimulus (GO:0009607)	1216	23	5.4	+	4.26	3.62e-09	1.31e-06
response to other organism (GO:0051707)	1213	23	5.39	+	4.27	3.45e-09	1.34e-06
response to external biotic stimulus (GO:0043207)	1213	23	5.39	+	4.27	3.45e-09	1.45e-06
biological process involved in interspecies interaction between organisms (GO:0044419)	1227	23	5.45	+	4.22	4.29e-09	1.46e-06
response to oxidative stress (GO:0006979)	420	14	1.86	+	7.51	5.86e-09	1.88e-06
cellular response to stimulus (GO:0051716)	2864	34	12.72	+	2.67	5.92e-08	1.79e-05
response to external stimulus (GO:0009605)	1426	23	6.33	+	3.63	6.85e-08	1.97e-05
response to temperature stimulus (GO:0009266)	705	16	3.13	+	5.11	9.85e-08	2.68e-05
response to acid chemical (GO:0001101)	471	13	2.09	+	6.22	1.89e-07	4.9e-05
response to wounding (GO:0009611)	272	10	1.21	+	8.28	3.99e-07	9.88e-05
response to oxygen-containing compound (GO:1901700)	1603	23	7.12	+	3.23	5.44e-07	0.000124
defense response (GO:0006952)	1122	19	4.98	+	3.81	5.33e-07	0.000126
response to cold (GO:0009409)	436	12	1.94	+	6.2	5.9e-07	0.000129
response to fungus (GO:0009620)	388	11	1.72	+	6.38	1.34e-06	0.00028
response to water deprivation (GO:0009414)	425	11	1.89	+	5.83	3.22e-06	0.000649
response to water (GO:0009415)	438	11	1.94	+	5.66	4.28e-06	0.000834
defense response to other organism (GO:0098542)	872	15	3.87	+	3.87	7.75e-06	0.00146
response to osmotic stress (GO:0006970)	586	12	2.6	+	4.61	1.22e-05	0.00222
lignin biosynthetic process (GO:0009809)	41	4	0.18	+	21.97	3.3e-05	0.0058
defense response to fungus (GO:0050832)	280	8	1.24	+	6.43	3.72e-05	0.00633
basic amino acid transport (GO:0015802)	3	2	0.01	+	> 100	5.85e-05	0.00966
lignin metabolic process (GO:0009808)	54	4	0.24	+	16.68	9.86e-05	0.0158
response to bacterium (GO:0009617)	515	10	2.29	+	4.37	0.000104	0.0162
1-aminocyclopropane-1-carboxylate biosynthetic process (GO:0042218)	4	2	0.02	+	> 100	0.000117	0.0172
1-aminocyclopropane-1-carboxylate metabolic process (GO:0018871)	4	2	0.02	+	> 100	0.000117	0.0177
response to chitin (GO:0010200)	23	3	0.1	+	29.37	0.000142	0.0193
flavone biosynthetic process (GO:0051553)	23	3	0.1	+	29.37	0.000142	0.0198
flavonol biosynthetic process (GO:0051555)	23	3	0.1	+	29.37	0.000142	0.0203
flavone metabolic process (GO:0051552)	24	3	0.11	+	28.15	0.000161	0.021
flavonol metabolic process (GO:0051554)	24	3	0.11	+	28.15	0.000161	0.0215
response to heat (GO:0009408)	289	7	1.28	+	5.45	0.000317	0.0401
response to salt stress (GO:0009651)	486	9	2.16	+	4.17	0.000329	0.0407
non-proteinogenic amino acid metabolic process (GO:0170041)	31	3	0.14	+	21.79	0.000351	0.0425
Table S5. GO analysis of Pep+ DEGs

## Sheet: Table S6 - 244 MC4+ Pep- DEGs
gene_id	WTwound_1	WTwound_2	WTno_1	WTno_2	WTwound	WTno	Log2-FC	pvalue	padj	gene_name	gene_chr	gene_start	gene_end	gene_strand	gene_length	gene_biotype	gene_description	tf_family	WTwound_1_count	WTwound_2_count	WTno_1_count	WTno_2_count	WTwound_1_fpkm	WTwound_2_fpkm	WTno_1_fpkm	WTno_2_fpkm
AT5G07010	7096.28	3845.97	2.824	2.29746	5471.12	2.56073	11.0482	3.32e-52	7.29e-49	SOT15	5	2174668	2176446	-	1779	protein_coding	Sulfotransferase [Source:UniProtKB/TrEMBL;Acc:A0A178UG65]	Sulfotransfer_1	7822	3846	3	2	219.517	120.971	0.0869288	0.0719651
AT5G44575	209.568	271.998	2.824	0	240.783	1.412	7.29293	1.66e-14	2.94e-12	PROSCOOP 8	5	17973775	17975120	+	657	protein_coding	SCOOP (SERINE RICH ENDOGENOUS PEPTIDE) family member, involved in immunity against herbivorous insects. [Source:UniProtKB/TrEMBL;Acc:Q8GWN6]	-	231	272	3	0	17.5539	23.166	0.235383	0
AT5G44570	299.383	131.999	0.941334	2.29746	215.691	1.6194	7.10956	3.83e-13	5.45e-11	PROSCOOP 5; CAD1	5	17964416	17966496	+	852	protein_coding	SCOOP (SERINE RICH ENDOGENOUS PEPTIDE) family member, involved in immunity against herbivorous insects. Mutants are defective in cytochrome c maturation and activation of mitochondrial retrograde signalling ; LOCATED IN: endomembrane system; EXPRESSED IN: leaf whorl, hypocotyl, sepal, flower, leaf; EXPRESSED DURING: petal differentiation and expansion stag /.../08 eight leaves visible; Ha. [Sourc…	-	330	132	1	2	19.3375	8.66927	0.0605033	0.150265
AT1G32960	28.1238	11.9999	0	0	20.0619	0	6.71426	0.00052918	0.011021	SBT3.3	1	11945250	11948650	+	2656	protein_coding	Subtilisin-like protease SBT3.3 [Source:UniProtKB/Swiss-Prot;Acc:Q9MAP5]	Peptidase_S8	31	12	0	0	0.58272	0.252814	0	0
AT3G10930	55.3404	31.9997	0	1.14873	43.6701	0.574366	6.38415	0.00011266	0.002908	IDL7	3	3420081	3420932	-	852	protein_coding	IDA-Like 7; Encodes a small secreted signaling peptide that processed both N- and C-terminally after translation and is rapidly induced in response to ROS and flg22-induced stress and may act as a negative modulator of stress-induced ROS signalling. [Source:UniProtKB/TrEMBL;Acc:Q84TK4]	-	61	32	0	1	3.57451	2.10164	0	0.0751326
AT1G11925	20.8661	8.99993	0	0	14.933	0	6.28832	0.00237995	0.037353		1	4025930	4026733	-	804	protein_coding	Encodes a Stigma-specific Stig1 family protein, belongs to the 6 member cysteine rich proteins that GRIM REAPER belongs F12F1.21 protein [Source:UniProtKB/TrEMBL;Acc:O65387]	-	23	9	0	0	1.42823	0.626376	0	0
AT1G79310	14.5155	13.9999	0	0	14.2577	0	6.22	0.0026992	0.041185	AtMC7	1	29833839	29835728	+	1675	protein_coding	Metacaspase-7 [Source:UniProtKB/Swiss-Prot;Acc:Q6XPT5]	Peptidase_C14	16	14	0	0	0.476904	0.467694	0	0
AT2G22860	146.97	48.9996	9.41334	10.3386	97.9847	9.87597	3.3145	6.08e-06	0.000221	PSK2	2	9737583	9738384	+	654	protein_coding	Phytosulfokines 2 [Source:UniProtKB/Swiss-Prot;Acc:O81003]	-	162	49	10	9	12.367	4.19244	0.788208	0.880913
AT5G61890	793.818	1426.99	3.76534	3.4462	1110.4	3.60577	8.26106	1.11e-36	9.96e-34	ERF114*	5	24852322	24853941	-	1261	protein_coding	Ethylene-responsive transcription factor ERF114 [Source:UniProtKB/Swiss-Prot;Acc:Q9FH54]	AP2	875	1427	4	3	34.6433	63.3224	0.163517	0.152291
AT1G10585	2573.78	456.996	3.76534	6.8924	1515.39	5.32887	8.16131	9.84e-11	9.52e-09	BHLH167	1	3493770	3495244	-	1102	protein_coding	Transcription factor bHLH167 [Source:UniProtKB/Swiss-Prot;Acc:F4I4E1]	-	2837	457	4	6	128.53	23.2051	0.18711	0.348528
AT4G05100	222.269	181.999	0	2.29746	202.134	1.14873	7.59535	1.12e-11	1.28e-09	AtMYB74	4	2618372	2619947	+	1317	protein_coding	Transcription factor MYB74 [Source:UniProtKB/Swiss-Prot;Acc:Q9M0Y5]	Myb_DNA-binding	245	182	0	2	9.28766	7.73275	0	0.0972103
AT5G07310	42.6394	15.9999	0	0	29.3196	0	7.26179	6.24e-05	0.001775	ERF115*	5	2305551	2306837	+	1102	protein_coding	Ethylene-responsive transcription factor ERF115 [Source:UniProtKB/Swiss-Prot;Acc:Q9LY29]	AP2	47	16	0	0	2.12933	0.812431	0	0
AT1G71520	32.6599	21.9998	0	0	27.3299	0	7.15947	7.69e-05	0.002115	ERF020	1	26938369	26939267	+	899	protein_coding	Ethylene-responsive transcription factor ERF020 [Source:UniProtKB/Swiss-Prot;Acc:Q9C9I8]	AP2	36	22	0	0	1.99926	1.36934	0	0
AT4G34410	33.5672	6.99994	0	0	20.2836	0	6.73089	0.00065783	0.013146	ERF109	4	16451876	16453260	+	1385	protein_coding	Ethylene-responsive transcription factor ERF109 [Source:UniProtKB/Swiss-Prot;Acc:Q9SZ06]	AP2	37	7	0	0	1.33376	0.282811	0	0
AT5G46590	84.3715	81.9993	0.941334	1.14873	83.1854	1.04503	6.32677	1.44e-07	7.58e-06	anac096	5	18905258	18907052	+	1541	protein_coding	NAC domain-containing protein 96 [Source:UniProtKB/Swiss-Prot;Acc:Q9LS24]	NAM	93	82	1	1	3.01305	2.97755	0.0334515	0.0415399
AT3G15500	36.2888	31.9997	0.941334	0	34.1443	0.470667	6.05098	0.00037465	0.008219	NAC055	3	5234457	5236196	+	1542	protein_coding	NAC3 [Source:UniProtKB/TrEMBL;Acc:A0A178VLD3]	NAM	40	32	1	0	1.2951	1.16122	0.0334298	0
AT2G46790	50.8043	12.9999	0	1.14873	31.9021	0.574366	5.92659	0.00078414	0.015119	AtPRR9	2	19232607	19235179	+	2140	protein_coding	Two-component response regulator-like PRR9; Involved in clock function. PRR7 and PRR9 are partially redundant essential components of a temperature-sensitive circadian system; Acts as transcriptional repressor of CCA1 and LHY. [Source:UniProtKB/Swiss-Prot;Acc:Q8L500]	Response_reg	56	13	0	1	1.30647	0.339921	0	0.0299126
AT5G13330	198.681	156.999	5.648	0	177.84	2.824	5.87513	7.54e-14	1.22e-11	ERF113L, RAP2-6L*	5	4271730	4274674	+	1506	protein_coding	RELATED TO AP2 6L; encodes a member of the ERF (ethylene response factor) subfamily B-4 of ERF/AP2 transcription factor family. The protein contains one AP2 domain. There are 7 members in this subfamily. [Source:UniProtKB/TrEMBL;Acc:A0A178UKL8]	AP2	219	157	6	0	7.26014	5.83342	0.205374	0
AT3G29035	39.9177	11.9999	0.941334	0	25.9588	0.470667	5.6605	0.00181515	0.030127	NAC59	3	11033665	11035308	+	1433	protein_coding	NAC domain-containing protein 59 [Source:UniProtKB/Swiss-Prot;Acc:Q9LJW3]	NAM	44	12	1	0	1.53297	0.46858	0.0359726	0
AT1G52890	1494.19	574.995	23.5333	18.3797	1034.59	20.9565	5.61924	1.22e-32	7.76e-30	NAC019	1	19696923	19698482	-	1361	protein_coding	NAC domain-containing protein 19 [Source:UniProtKB/Swiss-Prot;Acc:Q9C932]	NAM	1647	575	25	16	60.4173	23.6406	0.946892	0.752541
AT1G48000	28.1238	22.9998	0	1.14873	25.5618	0.574366	5.60478	0.00158818	0.027102	MYB112	1	17704132	17706460	-	952	protein_coding	MYB transcription factor [Source:UniProtKB/TrEMBL;Acc:Q94CJ3]	Myb_DNA-binding	31	23	0	1	1.62574	1.35188	0	0.0672405
AT4G21440	217.733	79.9994	0.941334	5.74366	148.866	3.3425	5.54632	5.55e-11	5.74e-09	ATMYB102	4	11418199	11419769	-	1396	protein_coding	Transcription factor MYB102 [Source:UniProtKB/Swiss-Prot;Acc:Q9LDR8]	Myb_DNA-binding	240	80	1	5	8.58325	3.20666	0.0369261	0.229273
AT5G13220	496.25	251.998	9.41334	9.18986	374.124	9.3016	5.32957	2.29e-22	8.08e-20	JAZ10	5	4218786	4221077	+	2215	protein_coding	jasmonate-zim-domain protein 10 [Source:TAIR;Acc:AT5G13220]	Zim	547	252	10	8	12.3293	6.36612	0.232726	0.231198
AT5G65080	234.063	160.999	2.824	8.04113	197.531	5.43257	5.2297	3.17e-15	6.12e-13	MAF5	5	25997504	26002619	+	1227	protein_coding	K-box region and MADS-box transcription factor family protein [Source:TAIR;Acc:AT5G65080]	SRF-TF	258	161	3	7	10.4979	7.34226	0.126036	0.365192
AT5G65070	90.722	80.9993	1.88267	3.4462	85.8607	2.66443	5.03953	1.85e-08	1.13e-06	MAF4	5	25992193	25996202	+	1646	protein_coding	K-box region and MADS-box transcription factor family protein [Source:UniProtKB/TrEMBL;Acc:F4KGH9]	SRF-TF	100	81	2	3	3.03317	2.75362	0.0626352	0.11667
AT1G75490	36.2888	31.9997	0	2.29746	34.1443	1.14873	4.99661	0.00033215	0.007419	DREB2D	1	28335502	28336990	+	1489	protein_coding	Dehydration-responsive element-binding protein 2D [Source:UniProtKB/Swiss-Prot;Acc:Q9LQZ2]	AP2	40	32	0	2	1.34119	1.20255	0	0.0859812
AT3G11260	16.33	44.9996	1.88267	0	30.6648	0.941334	4.93125	0.00085	0.016122	WOX5*	3	3527280	3528440	+	1052	protein_coding	WUSCHEL-related homeobox 5 [Source:UniProtKB/Swiss-Prot;Acc:Q8H1D2]	Homeobox	18	45	2	0	0.854246	2.39356	0.0980015	0
AT2G20880	327.507	409.997	14.12	12.6361	368.752	13.378	4.78017	4.81e-24	1.98e-21	ERF053	2	8985959	8987302	+	1344	protein_coding	Ethylene-responsive transcription factor ERF053 [Source:UniProtKB/Swiss-Prot;Acc:Q9SKT1]	AP2	361	410	15	11	13.4102	17.07	0.575321	0.523916
AT4G22620	95.2581	83.9993	4.70667	2.29746	89.6287	3.50207	4.64744	1.62e-08	1e-06	SAUR34,	4	11907355	11908357	+	1003	protein_coding	Auxin-responsive family protein; SMALL AUXIN UPREGULATED RNA 34 [Source:UniProtKB/TrEMBL;Acc:O49643]	Auxin_inducible	105	84	5	2	5.22654	4.68626	0.256973	0.127643
AT3G04070	109.774	39.9997	1.88267	4.59493	74.8867	3.2388	4.56724	1.08e-06	4.77e-05	NAC047	3	1061300	1063234	-	1611	protein_coding	NAC transcription factor 47 [Source:UniProtKB/Swiss-Prot;Acc:Q84TD6]	NAM	121	40	2	4	3.74987	1.38935	0.063996	0.15894
AT3G25730	127.011	82.9993	6.58934	2.29746	105.005	4.4434	4.52406	4.59e-09	3.21e-07	ARF14	3	9396272	9397766	+	1495	protein_coding	AP2/ERF and B3 domain-containing transcription factor ARF14 [Source:UniProtKB/Swiss-Prot;Acc:Q9LS06]	B3	140	83	7	2	4.67534	3.1066	0.241366	0.0856361
AT5G44210	107.959	134.999	5.648	5.74366	121.479	5.69583	4.41492	1.72e-10	1.57e-08	ERF9	5	17806397	17807541	+	1145	protein_coding	Ethylene-responsive transcription factor 9 [Source:UniProtKB/Swiss-Prot;Acc:Q9FE67]	AP2	119	135	6	5	5.18881	6.59746	0.270125	0.279533
AT3G46080	34.4744	46.9996	1.88267	2.29746	40.737	2.09007	4.29257	0.00011476	0.002947	ZAT8	3	16922514	16923299	-	786	protein_coding	Zinc finger protein ZAT8 [Source:UniProtKB/Swiss-Prot;Acc:Q9LX85]	-	38	47	2	2	2.41372	3.34598	0.131167	0.162883
AT1G71030	627.797	941.992	57.4214	35.6107	784.894	46.516	4.06729	4.66e-26	2.3e-23	ATMYBL2	1	26795052	26796532	-	1395	protein_coding	At1g71030/F23N20_2 [Source:UniProtKB/TrEMBL;Acc:Q9C9A5]	Myb_DNA-binding	692	942	61	31	24.7661	37.7855	2.2541	1.42251
AT5G39610	33.5672	31.9997	2.824	1.14873	32.7834	1.98637	4.01143	0.00070418	0.013917	NAC92	5	15858398	15859911	-	1312	protein_coding	NAC domain-containing protein 92 [Source:UniProtKB/Swiss-Prot;Acc:Q9FKA0]	NAM	37	32	3	1	1.40797	1.36479	0.117871	0.0487904
AT1G69490	54.4332	66.9995	7.53067	0	60.7163	3.76533	3.9456	4.01e-05	0.001211	NAC029	1	26122080	26123514	+	1252	protein_coding	NAP [Source:UniProtKB/TrEMBL;Acc:A0A178W8K0]	NAM	60	67	8	0	2.39262	2.99446	0.329385	0
AT2G36080	74.3921	52.9996	0.941334	8.04113	63.6958	4.49123	3.88076	2.14e-05	0.000696	ARF31	2	15148259	15151634	-	3376	protein_coding	B3 domain-containing protein At2g36080 [Source:UniProtKB/Swiss-Prot;Acc:Q8GYJ2]	B3	82	53	1	7	1.21266	0.87846	0.0152692	0.132728
AT2G34600	52.6188	29.9998	4.70667	1.14873	41.3093	2.9277	3.77751	0.00036744	0.008097	TIFY 5B	2	14573030	14573952	+	823	protein_coding	Protein TIFY 5B [Source:UniProtKB/Swiss-Prot;Acc:O64687]	Zim	58	30	5	1	3.51847	2.03972	0.313176	0.0777801
AT2G40340	465.404	243.998	33.888	22.9747	354.701	28.4313	3.63358	1.08e-14	1.97e-12	DREB2C	2	16848160	16850494	-	2335	protein_coding	Integrase-type DNA-binding superfamily protein [Source:TAIR;Acc:AT2G40340]	AP2	513	244	36	20	10.9687	5.84724	0.794756	0.548291
AT5G60470	88.9076	58.9995	6.58934	5.74366	73.9536	6.1665	3.58044	3.68e-06	0.000144	-	5	24320411	24322939	+	1705	protein_coding	C2H2 and C2HC zinc fingers superfamily protein [Source:TAIR;Acc:AT5G60470]	-	98	59	7	5	2.86964	1.93631	0.211637	0.187721
AT2G01300	37.196	51.9996	4.70667	3.4462	44.5978	4.07643	3.44059	0.00028858	0.006534		2	151057	151971	-	915	protein_coding	Mediator of RNA polymerase II transcription subunit [Source:UniProtKB/TrEMBL;Acc:Q9ZU37]	-	41	52	5	3	2.23712	3.18003	0.281687	0.209879
AT3G12580	3064.59	1372.99	189.208	237.788	2218.79	213.498	3.37881	1.55e-19	4.7e-17	MED37C	3	3991117	3993886	-	2520	protein_coding	Probable mediator of RNA polymerase II transcription subunit 37c [Source:UniProtKB/Swiss-Prot;Acc:Q9LHA8]	HSP70	3378	1373	201	207	66.9245	30.4873	4.11163	5.25821
AT1G80840	521.652	118.999	39.536	21.8259	320.325	30.681	3.3775	1.6e-08	9.96e-07	WRKY40	1	30383561	30385499	+	1325	protein_coding	Probable WRKY transcription factor 40 [Source:UniProtKB/Swiss-Prot;Acc:Q9SAH7]	WRKY	575	119	42	19	21.666	5.0255	1.634	0.917922
AT4G31800	1676.54	1221.99	127.08	158.525	1449.27	142.803	3.34562	5.73e-26	2.76e-23	WRKY18	4	15382777	15385100	+	2027	protein_coding	WRKY like transcription factor [Source:UniProtKB/TrEMBL;Acc:Q0WTZ3]	WRKY	1848	1222	135	138	45.5171	33.7338	3.43319	4.35806
AT4G23550	288.496	105.999	14.12	27.5696	197.248	20.8448	3.2555	4.24e-08	2.47e-06	WRKY29	4	12291632	12293367	+	1393	protein_coding	WRKY29 [Source:UniProtKB/TrEMBL;Acc:A0A178V2E9]	WRKY	318	106	15	24	11.3973	4.25797	0.555084	1.10288
AT3G02550	76.2065	97.9992	2.824	17.231	87.1029	10.0275	3.15189	3.99e-05	0.001207	LBD41	3	536500	538126	-	1515	protein_coding	LOB domain-containing protein 41 [Source:UniProtKB/Swiss-Prot;Acc:Q9M886]	-	84	98	3	15	2.76817	3.61961	0.102077	0.633792
AT5G25810	132.454	208.998	22.592	16.0823	170.726	19.3371	3.13356	5.7e-09	3.91e-07	TINY	5	8986542	8987898	-	1357	protein_coding	encodes a member of the DREB subfamily A-4 of ERF/AP2 transcription factor family (TINY)	AP2	146	209	24	14	5.37154	8.61816	0.911695	0.660414
AT4G30290	82.5571	112.999	0	0	97.7781	0	8.99714	1.01e-08	6.61e-07	XTH19	4	14828712	14830224	-	1335	protein_coding	Xyloglucan endotransglucosylase/hydrolase [Source:UniProtKB/TrEMBL;Acc:A0A178UU22]	-	91	113	0	0	3.40319	4.73637	0	0
AT2G45220	19.9588	20.9998	0	0	20.4793	0	6.74225	0.00040834	0.008821	PME17	2	18644061	18646606	-	1968	protein_coding	Probable pectinesterase/pectinesterase inhibitor 17 [Source:UniProtKB/Swiss-Prot;Acc:O22149]	-	22	21	0	0	0.558115	0.597094	0	0
AT1G76930	759.344	1089.99	6.58934	16.0823	924.667	11.3358	6.38741	2.66e-42	4.04e-39	ATEXT4	1	28895301	28897120	-	1343	protein_coding	extensin 4 [Source:TAIR;Acc:AT1G76930]	-	837	1090	7	14	31.1154	45.4149	0.268683	0.667298
AT5G48070	6.35054	24.9998	0	0	15.6752	0	6.35434	0.00219294	0.034998	XTH20	5	19481897	19483527	+	1406	protein_coding	Xyloglucan endotransglucosylase/hydrolase protein 20 [Source:UniProtKB/Swiss-Prot;Acc:Q9FI31]	-	7	25	0	0	0.248564	0.994954	0	0
AT1G02310	19.0516	8.99993	0	0	14.0258	0	6.19775	0.00313762	0.046059	MAN1	1	458133	460831	-	1525	protein_coding	Glycosyl hydrolase superfamily protein;(source:Araport11) [Source:UniProtKB/TrEMBL;Acc:A0A178WL81]	-	21	9	0	0	0.687505	0.330233	0	0
AT3G11340	211.382	34.9997	3.76534	0	123.191	1.88267	5.9972	0.00272266	0.041415	UGT76B1	3	3556554	3558361	+	1730	protein_coding	UDP-glycosyltransferase 76B1 [Source:UniProtKB/Swiss-Prot;Acc:Q9C768]	UDPGT	233	35	4	0	6.72413	1.13206	0.119188	0
AT1G62440	39.9177	40.9997	0	2.29746	40.4587	1.14873	5.24606	9.61e-05	0.002547	LRX2	1	23112933	23115293	+	2361	protein_coding	Leucine-rich repeat extensin-like protein 2 [Source:UniProtKB/Swiss-Prot;Acc:O48809]	-	44	41	0	2	0.930428	0.971709	0	0.0542253
AT5G55180	4680.35	1817.99	81.896	119.468	3249.17	100.682	5.01561	4.7e-35	3.57e-32	-	5	22388521	22390763	+	1913	protein_coding	O-Glycosyl hydrolases family 17 protein [Source:UniProtKB/TrEMBL;Acc:F4K3D8]	Glyco_hydro_17	5159	1818	87	104	134.641	53.1774	2.34435	3.48006
AT1G65610	78.9282	24.9998	0	3.4462	51.964	1.7231	5.00986	3.51e-05	0.001084	KOR2	1	24391672	24395503	-	2265	protein_coding	Endoglucanase 7; KORRIGAN 2, Six-hairpin glycosidases superfamily protein;(source:Araport11) [Source:UniProtKB/Swiss-Prot;Acc:O04478]	-	87	25	0	3	1.91768	0.617618	0	0.0847854
AT2G22470	1105.9	673.995	2.824	56.2879	889.948	29.5559	4.91581	0.0023314	0.036678	AGP2	2	9538127	9538963	-	837	protein_coding	Classical arabinogalactan protein 2 [Source:UniProtKB/Swiss-Prot;Acc:Q9SJY7]	-	1219	674	3	49	72.7117	45.0591	0.184763	3.74747
AT5G57560	935.344	605.995	27.2987	32.1645	770.67	29.7316	4.70088	8.46e-33	5.57e-30	XTH22	5	23307006	23308680	-	1590	protein_coding	Xyloglucan endotransglucosylase/hydrolase [Source:UniProtKB/TrEMBL;Acc:A0A178UQX4]	-	1031	606	29	28	32.3734	21.3267	0.940198	1.12727
AT1G21310	726.684	759.994	48.008	27.5696	743.339	37.7888	4.28492	4.5e-30	2.47e-27	EXT3	1	7453245	7455009	-	1654	protein_coding	Extensin-3 [Source:UniProtKB/Swiss-Prot;Acc:Q9FS16]	-	801	760	51	24	24.1782	25.7114	1.58947	0.928846
AT2G16630	1900.63	3794.97	69.6587	237.788	2847.8	153.723	4.21271	4.64e-06	0.000175	FOCL1	2	7209108	7211134	+	1520	protein_coding	FUSED OUTER CUTICULAR LEDGE1; Pollen Ole e 1 allergen and extensin family protein;(source:Araport11) At2g16630 [Source:UniProtKB/TrEMBL;Acc:Q8RWG5]	-	2095	3795	74	207	68.8124	139.706	2.50961	8.71756
AT2G36780	33.5672	42.9997	3.76534	1.14873	38.2834	2.45703	3.921	0.00035354	0.007834	UGT73C3	2	15417364	15419391	-	2028	protein_coding	UDP-glycosyltransferase 73C3 [Source:UniProtKB/Swiss-Prot;Acc:Q9ZQ96]	UDPGT	37	43	4	1	0.910877	1.18645	0.101674	0.0315646
AT4G02330	283.053	89.9993	8.472	20.6772	186.526	14.5746	3.69748	1.24e-08	7.91e-07	PME41	4	1032350	1035055	+	1978	protein_coding	Probable pectinesterase/pectinesterase inhibitor 41 [Source:UniProtKB/Swiss-Prot;Acc:Q8RXK7]	-	312	90	9	18	7.87507	2.54604	0.23455	0.582525
AT2G15880	485.363	439.996	60.2454	29.867	462.68	45.0562	3.34832	4.56e-16	1.02e-13	PEX3	2	6917514	6920319	-	2709	protein_coding	Pollen-specific leucine-rich repeat extensin-like protein 3 [Source:UniProtKB/Swiss-Prot;Acc:Q9XIL9]	-	535	440	64	26	9.85986	9.0885	1.21784	0.614373
AT1G32860	1681.99	630.995	110.136	142.443	1156.49	126.29	3.19698	3.12e-14	5.34e-12	-	1	11907044	11909049	-	1791	protein_coding	Glucan endo-1,3-beta-glucosidase 11 [Source:UniProtKB/Swiss-Prot;Acc:Q8L868]	Glyco_hydro_17	1854	631	117	124	51.6821	19.7143	3.36751	4.43194
AT1G62760	26.3094	45.9996	6.58934	1.14873	36.1545	3.86903	3.18387	0.00289897	0.043394	PMEI10	1	23237372	23238644	-	1273	protein_coding	Pectinesterase inhibitor 10 [Source:UniProtKB/Swiss-Prot;Acc:Q9SI74]	-	29	46	7	1	1.13735	2.02198	0.283458	0.0502851
AT4G02380	1412.54	776.994	80.0134	184.946	1094.77	132.48	3.05216	2.58e-13	3.83e-11	SAG21	5	25721733	25722678	+	946	protein_coding	Classical arabinogalactan protein 1 [Source:UniProtKB/Swiss-Prot;Acc:Q8LCN5]	-	1557	777	85	161	82.172	45.9598	4.63176	10.8944
AT3G43270	1789.95	964.992	103.547	233.193	1377.47	168.37	3.03662	1.22e-13	1.91e-11	PME32	3	15222125	15225495	-	2232	protein_coding	Probable pectinesterase/pectinesterase inhibitor 32 [Source:UniProtKB/Swiss-Prot;Acc:Q9LXK7]	-	1973	965	110	203	44.1325	24.1925	2.54049	5.82197
AT5G10625	287.589	132.999	0	0	210.294	0	10.1034	4.5e-11	4.75e-09	FLP2	5	3358787	3359817	+	1031	protein_coding	Flowering-promoting factor 1-like protein 2 [Source:UniProtKB/Swiss-Prot;Acc:Q9LXB5]	-	317	133	0	0	15.3506	7.21841	0	0
AT1G51780	311.177	106.999	0	0	209.088	0	10.0952	7.22e-11	7.13e-09	ILL5	1	19204512	19206586	+	1531	protein_coding	IAA-amino acid hydrolase ILR1-like 5 [Source:UniProtKB/Swiss-Prot;Acc:Q9SWX9]	Peptidase_M20	343	107	0	0	11.1852	3.91072	0	0
AT3G53232	115.217	137.999	2.824	3.4462	126.608	3.1351	5.34556	1.9e-11	2.15e-09	RTFL1	3	19730774	19731519	-	746	protein_coding	ROTUNDIFOLIA LIKE 1, Acts redundantly with other family members- quadruple mutants show defects in root elongation and ABA signaling.	-	127	138	3	3	8.49945	10.3511	0.207301	0.257425
AT4G13395	19.0516	32.9997	0.941334	1.14873	26.0257	1.04503	4.64648	0.00154112	0.026436	DVL10	4	7785428	7786161	-	734	protein_coding	ROTUNDIFOLIA like 12; Member of RTFL/DVL family. Acts redundantly with other family members- quadruple mutants show defects in root elongation and ABA signaling. [Source:UniProtKB/TrEMBL;Acc:Q6IM91]	-	21	33	1	1	1.4284	2.51574	0.0702299	0.0872112
AT4G27260	170.557	82.9993	7.53067	10.3386	126.778	8.93463	3.8378	8.43e-09	5.58e-07	GH3.5	4	13653579	13656285	+	2357	protein_coding	encodes an IAA-amido synthase that conjugates Asp and other amino acids to auxin in vitro. Lines carrying insertions in this gene are hypersensitive to auxin. It is involved in camalexin biosynthesis via conjugating indole-3-carboxylic acid (ICA) and cysteine (Cys). The mRNA is cell-to-cell mobile.	-	188	83	8	9	3.98221	1.97046	0.174964	0.244428
AT3G48520	3059.15	915.993	0	0	1987.57	0	13.343	5.85e-11	5.97e-09	CYP94B3	3	17974853	17976774	-	1922	protein_coding	a jasmonoyl-isoleucine-12-hydroxylase that catalyzes the formation of 12-OH-JA-Ile from JA-Ile. By reducing the levels of JA-Ile, the biologically active phytohormone, CYP94B3 attenuates the jasmonic acid signaling cascade. CYP94B3 transcript levels rise in response to wounding. [Source:UniProtKB/TrEMBL;Acc:A0A178V8H3]	p450	3372	916	0	0	87.5912	26.668	0	0
AT2G38240	8340.08	3984.97	5.648	4.59493	6162.52	5.12147	10.2215	2.51e-70	8.27e-67	JAO4	2	16012535	16014991	-	1575	protein_coding	JASMONATE-INDUCED OXYGENASE4; One of 4 paralogs encoding a 2-oxoglutarate/Fe(II)-dependent oxygenases that hydroxylates JA to 12-OH-JA	2OG-FeII_Oxy	9193	3985	6	4	291.409	141.578	0.196376	0.162573
AT3G55970	2656.34	1124.99	2.824	10.3386	1890.67	6.5813	8.19024	1.84e-16	4.28e-14	JAO3, JRG21	3	20766735	20769410	-	2172	protein_coding	JASMONATE-INDUCED OXYGENASE3; ASMONATE-REGULATED GENE 21, One of 4 paralogs encoding a 2-oxoglutarate/Fe(II)-dependent oxygenases that hydroxylates JA to 12-OH-JA.	2OG-FeII_Oxy	2928	1125	3	9	67.3035	28.9828	0.0712	0.265247
AT2G39030	1649.33	782.994	3.76534	8.04113	1216.16	5.90323	7.72477	1.19e-40	1.47e-37	NATA1	2	16298110	16299205	+	1096	protein_coding	L-ornithine N5-acetyltransferase NATA1; formation of N-delta-actetylornithine. This compound is likely used in plant defense and levels of it are increased in Arabidopsis plants in response to MeJA and ABA. The mRNA is cell-to-cell mobile. [Source:UniProtKB/Swiss-Prot;Acc:Q9ZV05]	Acetyltransf_1	1818	783	4	7	82.8151	39.976	0.188134	0.408842
AT3G59930	87.0932	54.9996	0	0	71.0464	0	8.53779	1.16e-07	6.23e-06	DEFL206	3	22139492	22140320	-	716	protein_coding	Defensin-like protein 206; Encodes a defensin-like (DEFL) family protein that is expressed in roots and downregulated in syncytium formed during nematode infection. Zn-deficiency responsive. [Source:UniProtKB/Swiss-Prot;Acc:Q94JR6]	-	96	55	0	0	6.69398	4.29831	0	0
AT4G12480	908.128	616.995	0	5.74366	762.561	2.87183	8.08681	2.11e-06	8.61e-05	EARLI1	4	7406065	7406994	-	930	protein_coding	a putative lipid transfer protein, is involved in priming the SAR and ISR responses, specifically in propagating the cell-to-cell mobile signal. [Source:UniProtKB/TrEMBL;Acc:A0A178V1J0]	-	1001	617	0	5	53.7375	37.1236	0	0.344156
AT4G12500	16.33	35.9997	0	0	26.1648	0	7.09432	0.00011446	0.002943	-	4	7413990	7414955	-	966	protein_coding	pEARLI1-like lipid transfer protein 3 [Source:UniProtKB/Swiss-Prot;Acc:Q9SU33]	-	18	36	0	0	0.930297	2.08532	0	0
AT4G22470	33.5672	5.99995	0	0	19.7836	0	6.69499	0.00079842	0.015335		4	11840134	11841450	-	1317	protein_coding	Protease inhibitor/seed storage/lipid transfer protein (LTP) family protein [Source:UniProtKB/TrEMBL;Acc:F4JLV4]	-	37	6	0	0	1.40263	0.254926	0	0
AT2G30770	112.495	181.999	0.941334	2.29746	147.247	1.6194	6.55663	3.31e-11	3.59e-09	CYP71A13	2	13109909	13111988	-	1494	protein_coding	Indoleacetaldoxime dehydratase; produces dihydrocamalexic acid (DHCA), the precursor to the defense-related compound camalexin, [Source:UniProtKB/Swiss-Prot;Acc:O49342]	p450	124	182	1	2	4.14378	6.81662	0.0345039	0.0856934
AT3G25180	98.887	34.9997	0.941334	1.14873	66.9434	1.04503	6.01413	2.49e-06	0.000101	CYP82G1	3	9167138	9169301	-	1991	protein_coding	catalyzes the production of two volatile homoterpenes, TMTT and DMNT, although it is only likely to produce TMTT in planta. TMTT can be involved in attracting predatory insects to protect Arabidopsis plants from herbivorous pests. Homoterpene synthesis is also stimulated by fungal elicitors which increase the transcript levels of Cytochrome P450 82G1 [Source:UniProtKB/Swiss-Prot;Acc:Q9LSF8]	p450	109	35	1	1	2.73326	0.98366	0.0258909	0.0321512
AT2G29350	162.392	37.9997	3.76534	0	100.196	1.88267	5.64392	8.26e-08	4.59e-06	SAG13	2	12600914	12602556	+	1368	protein_coding	Induced by ROS. Required for defense against ROS and fungal pathogens most likely by activating anthocyanin biosynthesis.	-	179	38	4	0	6.53271	1.55434	0.150727	0
AT2G27080	364.703	315.997	11.296	13.7848	340.35	12.5404	4.77038	4.89e-23	1.86e-20	NHL13	2	11563933	11567504	+	1278	protein_coding	NDR1/HIN1-like protein 13 [Source:UniProtKB/Swiss-Prot;Acc:Q9ZVD2]	-	402	316	12	12	15.7044	13.8358	0.484026	0.601061
AT3G26830	53.526	60.9995	0	4.59493	57.2628	2.29746	4.73102	8.88e-06	0.000311	PAD3	3	9887917	9889791	+	1777	protein_coding	Mutations in pad3 are defective in biosynthesis of the indole derived phytoalexin camalexin. Bifunctional dihydrocamalexate synthase/camalexin synthase [Source:UniProtKB/Swiss-Prot;Acc:Q9LW27]	p450	59	61	0	4	1.65764	1.92084	0	0.144092
AT5G51060	223.176	36.9997	4.70667	5.74366	130.088	5.22517	4.64577	4.51e-08	2.62e-06	RBOHC	5	20757199	20762461	-	3289	protein_coding	RHD2 [Source:UniProtKB/TrEMBL;Acc:A0A178UIV0]	FAD_binding_8	246	37	5	5	3.7342	0.629486	0.0783654	0.0973138
AT5G03890	48.0827	48.9996	1.88267	3.4462	48.5411	2.66443	4.21201	3.15e-05	0.000984	-	5	1046981	1047955	+	975	protein_coding	PADRE protein up-regulated after infection by S. sclerotiorum. [Source:UniProtKB/TrEMBL;Acc:Q9LZC0]	-	53	49	2	3	2.71392	2.81216	0.105741	0.196963
AT3G54420	189.609	128.999	8.472	10.3386	159.304	9.4053	4.08986	9.44e-12	1.09e-09	ATCHITIV; EP3-3	3	20145905	20148266	+	2084	protein_coding	encodes an EP3 chitinase that is expressed during somatic embryogenesis in 'nursing' cells surrounding the embryos but not in embryos themselves. [Source:UniProtKB/TrEMBL;Acc:A0A178VE44]	-	209	129	9	9	5.00697	3.4637	0.222619	0.276448
AT1G65390	176.908	141.999	14.12	4.59493	159.453	9.35747	4.05779	5.02e-11	5.25e-09	PP2A5	1	24292372	24294740	+	1732	protein_coding	Protein PHLOEM PROTEIN 2-LIKE A5 [Source:UniProtKB/Swiss-Prot;Acc:Q9C5Q9]	TIR	195	142	15	4	5.62099	4.58763	0.446439	0.147836
AT5G67620	96.1654	140.999	13.1787	4.59493	118.582	8.8868	3.70826	3.35e-08	1.99e-06	-	5	26964551	26966010	-	1179	protein_coding	PADRE protein up-regulated after infection by S. sclerotiorum [Source:UniProtKB/TrEMBL;Acc:Q9FJW1]	-	106	141	14	4	4.48868	6.69196	0.612114	0.217177
AT4G36010	1235.63	1004.99	144.024	129.807	1120.31	136.915	3.03154	1.38e-22	5.13e-20	-	4	17039063	17041326	-	1595	protein_coding	Pathogenesis-related thaumatin superfamily protein [Source:UniProtKB/TrEMBL;Acc:O65638]	Thaumatin	1362	1005	153	113	42.6327	35.2577	4.9448	4.53509
AT3G22620	268.537	275.998	0	0	272.267	0	10.4751	3.17e-12	3.88e-10	LTPG20	3	8008534	8009590	+	868	protein_coding	Bifunctional inhibitor/lipid-transfer protein/seed storage 2S albumin superfamily protein [Source:UniProtKB/TrEMBL;Acc:Q9LJ85]	-	296	276	0	0	17.0254	17.7925	0	0
AT5G59310	156.042	266.998	0	0	211.52	0	10.1102	3.25e-11	3.55e-09	LTP4	5	23924990	23925957	-	830	protein_coding	Non-specific lipid-transfer protein 4 [Source:UniProtKB/Swiss-Prot;Acc:Q9LLR6]	-	172	267	0	0	10.3461	18.0004	0	0
AT5G24140	235.877	125.999	0	0	180.938	0	9.88644	1.2e-10	1.12e-08	SQP2	5	8164319	8167776	-	1886	protein_coding	squalene monooxygenase 2 [Source:TAIR;Acc:AT5G24140]	DAO	260	126	0	0	6.88268	3.73833	0	0
AT5G63450	137.898	174.999	0	0	156.448	0	9.67541	2.68e-10	2.34e-08	CYP94B1	5	25408821	25410725	-	1905	protein_coding	cytochrome P450, family 94, subfamily B, polypeptide 1; Regulation by WRKY33 to control apoplastic barrier formation in roots to confer salt tolerance. [Source:TAIR;Acc:AT5G63450]	p450	152	175	0	0	3.98359	5.14033	0	0
AT3G46280	127.011	67.9994	0	0	97.5052	0	8.99468	1.27e-08	8.12e-07	-	3	17005423	17008528	-	1783	protein_coding	Kinase-like protein [Source:UniProtKB/TrEMBL;Acc:Q8GYH9]	-	140	68	0	0	3.92015	2.13406	0	0
AT2G44810	91.6293	101.999	0	0	96.8142	0	8.98321	1.01e-08	6.61e-07	DAD1	2	18478374	18480457	+	2084	protein_coding	Phospholipase A(1) DAD1, chloroplastic; is a chloroplastic phospholipase A1 that catalyzes the initial step of jasmonic acid biosynthesis. [Source:UniProtKB/Swiss-Prot;Acc:Q948R1]	Lipase_3	101	102	0	0	2.41963	2.73874	0	0
AT5G24080	466.311	496.996	1.88267	2.29746	481.654	2.09007	7.86097	1.54e-22	5.53e-20	-	5	8139111	8142432	-	3054	protein_coding	G-type lectin S-receptor-like serine/threonine-protein kinase At5g24080 [Source:UniProtKB/Swiss-Prot;Acc:Q9FLV4]	Pkinase	514	497	2	2	8.40273	9.10617	0.0337582	0.0419207
AT1G78340	44.4538	39.9997	0	0	42.2267	0	7.78656	4.22e-06	0.000162	GSTU22	1	29472845	29474003	-	1064	protein_coding	Glutathione S-transferase U22 [Source:UniProtKB/Swiss-Prot;Acc:Q8GYM1]	GST_N	49	40	0	0	2.29922	2.10362	0	0
AT5G24240	1105.9	440.996	4.70667	2.29746	773.449	3.50207	7.74997	7.04e-29	3.76e-26	PI4KG3	5	8230916	8234150	-	2434	protein_coding	Phosphatidylinositol 4-kinase gamma 3 [Source:UniProtKB/Swiss-Prot;Acc:Q9FNF8]	PI3_PI4_kinase	1219	441	5	2	25.004	10.1383	0.105893	0.052599
AT5G14180	141.526	69.9994	0	1.14873	105.763	0.574366	7.666	6.46e-07	3.02e-05	LIP2	5	4571294	4574679	-	2066	protein_coding	Triacylglycerol lipase 2 [Source:UniProtKB/Swiss-Prot;Acc:Q67ZU1]	-	156	70	0	1	3.76982	1.8959	0	0.030984
AT1G54575	186.887	231.998	0	2.29746	209.443	1.14873	7.64623	7.55e-12	8.87e-10	-	1	20386809	20387710	+	902	protein_coding	unknown protein; Ha. [Source:TAIR;Acc:AT1G54575]	-	206	232	0	2	11.4022	14.3923	0	0.141936
AT3G28740	171.465	36.9997	0	1.14873	104.232	0.574366	7.64283	1.52e-06	6.39e-05	CYP81D11	3	10788698	10790553	-	1597	protein_coding	Cytochrome P450 81D11 [Source:UniProtKB/Swiss-Prot;Acc:Q9LHA1]	p450	189	37	0	1	5.90858	1.29642	0	0.0400833
AT5G23950	48.9899	26.9998	0	0	37.9948	0	7.63513	9.93e-06	0.000345	-	5	8082650	8083772	+	1123	protein_coding	Calcium-dependent lipid-binding (CaLB domain) family protein [Source:UniProtKB/TrEMBL;Acc:Q9FF85]	C2	54	27	0	0	2.40071	1.34534	0	0
AT4G16820	48.9899	24.9998	0	0	36.9948	0	7.59678	1.23e-05	0.000416	PLA-I{beta]2	4	9467512	9469425	+	1914	protein_coding	Phospholipase A1-Ibeta2, chloroplastic [Source:UniProtKB/Swiss-Prot;Acc:O23522]	Lipase_3	54	25	0	0	1.40857	0.730881	0	0
AT2G37770	1317.28	450.996	4.70667	4.59493	884.14	4.6508	7.56983	6.01e-31	3.49e-28	AKR4C9	2	15834766	15837001	+	1485	protein_coding	NADPH-dependent aldo-keto reductase, chloroplastic [Source:UniProtKB/Swiss-Prot;Acc:Q0PGJ6]	Aldo_ket_red	1452	451	5	4	48.8165	16.9941	0.173565	0.172426
AT5G62520	272.166	75.9994	1.88267	0	174.083	0.941334	7.41523	6.41e-10	5.21e-08	SRO5	5	25097944	25099907	+	1783	protein_coding	Probable inactive poly [ADP-ribose] polymerase SRO5 [Source:UniProtKB/Swiss-Prot;Acc:Q9FJJ3]	-	300	76	2	0	8.40032	2.38512	0.0578225	0
AT1G65730	132.454	35.9997	0.941334	0	84.2269	0.470667	7.35194	4.27e-06	0.000163	YSL7	1	24442388	24446291	+	2487	protein_coding	Probable metal-nicotianamine transporter YSL7 [Source:UniProtKB/Swiss-Prot;Acc:Q9SHY2]	OPT	146	36	1	0	2.93091	0.809981	0.0207273	0
AT1G52690	30.8455	30.9997	0	0	30.9226	0	7.33684	3.36e-05	0.00104	LEA7	1	19619724	19621534	+	904	protein_coding	Late embryogenesis abundant protein 7 [Source:UniProtKB/Swiss-Prot;Acc:Q96270]	-	34	31	0	0	1.87774	1.91885	0	0
AT1G54890	46.2682	11.9999	0	0	29.1341	0	7.253	7.95e-05	0.002167	-	1	20462940	20464697	+	1501	protein_coding	Late embryogenesis abundant (LEA) protein-like protein [Source:UniProtKB/TrEMBL;Acc:Q9FZ41]	-	51	12	0	0	1.69635	0.447351	0	0
AT3G02480	27.2166	30.9997	0	0	29.1082	0	7.24934	4.97e-05	0.001475	-	3	512220	513036	+	550	protein_coding	AT3g02480/F16B3_11 [Source:UniProtKB/TrEMBL;Acc:Q9M892]	-	30	31	0	0	2.72323	3.1539	0	0
AT4G33467	25.4022	31.9997	0	0	28.701	0	7.22881	5.5e-05	0.001595	-	4	16101460	16102220	-	676	protein_coding	Putative uncharacterized protein [Source:UniProtKB/TrEMBL;Acc:Q570U1]	-	28	32	0	0	2.06794	2.64881	0	0
AT2G02990	10213.5	5389.96	37.6534	68.924	7801.72	53.2887	7.20444	1.04e-80	1.03e-76	RNS1	2	873506	874886	+	1120	protein_coding	Ribonuclease 1 [Source:UniProtKB/Swiss-Prot;Acc:P42813]	Ribonuclease_T2	11258	5390	40	60	501.845	269.289	1.84103	3.42927
AT1G05680	97.0726	48.9996	0	1.14873	73.0361	0.574366	7.13	6.26e-06	0.000227	UGT74E2	1	1703002	1704838	-	1755	protein_coding	Glycosyltransferase (Fragment) [Source:UniProtKB/TrEMBL;Acc:A0A0K1SBE8]	UDPGT	107	49	0	1	3.04392	1.56231	0	0.0364746
AT3G19920	44.4538	8.99993	0	0	26.7269	0	7.12878	0.00015075	0.003738	LDPS	3	6929649	6931825	-	1619	protein_coding	BTB/POZ domain protein [Source:UniProtKB/TrEMBL;Acc:A0A1I9LLD2]	-	49	9	0	0	1.51104	0.31106	0	0
AT5G16020	42.6394	8.99993	0	0	25.8196	0	7.07895	0.00017875	0.00433	GEX3	5	5229513	5232311	+	2175	protein_coding	Protein GAMETE EXPRESSED 3 [Source:UniProtKB/Swiss-Prot;Acc:Q9LFS2]	-	47	9	0	0	1.07886	0.231543	0	0
AT2G36815	22.6805	24.9998	0	0	23.8402	0	6.96137	0.00016941	0.004124	-	2	15440769	15441331	+	435	protein_coding	CONTAINS InterPro DOMAIN/s: Cactin, central region (InterPro:IPR018816); Ha. [Source:TAIR;Acc:AT2G36815]	-	25	25	0	0	2.86931	3.21587	0	0
AT3G59220	5518.62	3361.97	33.888	42.5031	4440.3	38.1956	6.86718	1.43e-83	2.83e-79	PRN1	3	21893812	21895789	+	1545	protein_coding	Pirin-1' encodes a cupin-domain containing protein that is similar to pirins which interact with a CCAAT box binding transcription factor. Mutants in the gene are affected in germination and early seedling development. [Source:UniProtKB/Swiss-Prot;Acc:Q9LX49]	-	6083	3362	36	37	196.569	121.764	1.20114	1.533
AT5G17390	19.0516	24.9998	0	0	22.0257	0	6.84681	0.00027414	0.006287	-	5	5727473	5728688	+	1025	protein_coding	Adenine nucleotide alpha hydrolases-like superfamily protein [Source:UniProtKB/TrEMBL;Acc:Q9LF45]	Usp	21	25	0	0	1.02287	1.36479	0	0
AT5G01740	14.5155	26.9998	0	0	20.7577	0	6.76059	0.00041235	0.008888	-	5	280674	281532	+	859	protein_coding	Unknown gene, induced by abiotic stress treatments. AT5g01740/T20L15_10 [Source:UniProtKB/TrEMBL;Acc:Q9LZX2]	-	16	27	0	0	0.929936	1.75881	0	0
AT3G01840	36.2888	4.99996	0	0	20.6444	0	6.75653	0.00072337	0.014155	LYK2	3	296582	298648	-	1979	protein_coding	LYSM-CONTAINING RECEPTOR-LIKE KINASE 2; Induction of chitin-responsive genes by chitin treatment is not blocked in the mutant. Based on protein sequence alignment analysis, it was determined to be a pseudo kinase since lack of the ATP-binding P-loop in the kinase domain. [Source:UniProtKB/Swiss-Prot;Acc:Q9SGI7]	Pkinase_Tyr	40	5	0	0	1.00911	0.141375	0	0
AT5G39580	34.4744	5.99995	0	0	20.2372	0	6.7277	0.00072039	0.014124	PER62	5	15847065	15849141	-	1294	protein_coding	Peroxidase 62 [Source:UniProtKB/Swiss-Prot;Acc:Q9FKA4]	-	38	6	0	0	1.46614	0.259457	0	0
AT5G59590	36.2888	3.99997	0	0	20.1444	0	6.72123	0.00090111	0.016864	UGT76E2	5	24008865	24010688	-	1740	protein_coding	Glycosyltransferase (Fragment) [Source:UniProtKB/TrEMBL;Acc:W8PUA4]	UDPGT	40	4	0	0	1.14772	0.128635	0	0
AT2G29460	480.827	166.999	3.76534	2.29746	323.913	3.0314	6.71498	6.26e-18	1.62e-15	GSTU4	2	12626478	12627891	-	1177	protein_coding	Glutathione S-transferase U4 [Source:UniProtKB/Swiss-Prot;Acc:Q9ZW27]	GST_N	530	167	4	2	22.4815	7.93941	0.175187	0.108773
AT4G25200	31.7527	7.99994	0	0	19.8763	0	6.70149	0.00067462	0.013427	HSP23.6	4	12916926	12918110	+	1048	protein_coding	HSP23.6-MITO [Source:UniProtKB/TrEMBL;Acc:A0A178USN5]	-	35	8	0	0	1.66737	0.427147	0	0
AT2G15780	21.7733	17.9999	0	0	19.8866	0	6.70038	0.00048451	0.010231	-	2	6873417	6874784	-	1106	protein_coding	At2g15780/F19G14.22 [Source:UniProtKB/TrEMBL;Acc:Q9XIL1]	-	24	18	0	0	1.08338	0.91068	0	0
AT1G61255	139.712	415.997	0	5.74366	277.854	2.87183	6.62258	0.00070911	0.013957	-	1	22589098	22589789	-	692	protein_coding	At1g61255 [Source:UniProtKB/TrEMBL;Acc:O22721]	-	154	416	0	5	11.1107	33.6384	0	0.462522
AT4G33930	79.8354	19.9998	0	1.14873	49.9176	0.574366	6.57684	8.48e-05	0.002284	-	4	16264269	16265420	-	1152	protein_coding	Cupredoxin superfamily protein [Source:UniProtKB/TrEMBL;Acc:O81761]	-	88	20	0	1	3.81379	0.971462	0	0.0555668
AT3G19270	396.455	189.998	0.941334	5.74366	293.227	3.3425	6.53491	6.34e-18	1.62e-15	CYP707A4	3	6673689	6676521	-	1749	protein_coding	Encodes a protein with ABA 8 Prime-hydroxylase activity, involved in ABA catabolism. [Source:UniProtKB/TrEMBL;Acc:A0A178VA28]	p450	437	190	1	5	12.4743	6.07872	0.0294733	0.182999
AT3G14680	19.9588	14.9999	0	0	17.4794	0	6.51444	0.00098259	0.018155	CYP72A14	3	4934330	4936644	+	1869	protein_coding	Cytochrome P450 72A14 [Source:UniProtKB/Swiss-Prot;Acc:Q9LUC6]	p450	22	15	0	0	0.587678	0.449087	0	0
AT2G17740	25.4022	68.9994	0	1.14873	47.2008	0.574366	6.49317	9.14e-05	0.002432	VLG	2	7706896	7707954	-	1059	protein_coding	VACUOLELESS GAMETOPHYTES (VLG) as a DC1 domain containing protein that is found in the endomembrane system. It is essential for both female and male gametophyte development. [Source:UniProtKB/TrEMBL;Acc:Q6NQN8]	-	28	69	0	1	1.32004	3.64587	0	0.0604466
AT5G45630	19.9588	13.9999	0	0	16.9794	0	6.47271	0.00115197	0.020768	ATS40-2	5	18505536	18506382	-	847	protein_coding	senescence regulator (Protein of unknown function, DUF584);(source:Araport11) [Source:UniProtKB/TrEMBL;Acc:Q9FK78]	-	22	14	0	0	1.29678	0.924896	0	0
AT1G64940	21.7733	10.9999	0	0	16.3866	0	6.42206	0.00146025	0.025268	CYP89A6	1	24123789	24125514	+	1726	protein_coding	Cytochrome P450, family 87, subfamily A, polypeptide 6 [Source:UniProtKB/TrEMBL;Acc:Q9XIQ2]	p450	24	11	0	0	0.694219	0.356616	0	0
AT5G56795	7.25776	24.9998	0	0	16.1288	0	6.39565	0.00183831	0.030449	MT1B	5	22971713	22972690	-	741	protein_coding	one of the five metallothioneins (MTs) genes identified in Arabidopsis. MTs are cysteine-rich proteins required for heavy metal tolerance. The MT1b gene, however, is indicated to be inactive. [Source:UniProtKB/TrEMBL;Acc:A0A178UJC4]	-	8	25	0	0	0.539011	1.88786	0	0
AT5G19110	18.1444	13.9999	0	0	16.0721	0	6.39329	0.00151153	0.026042	-	5	6411443	6413311	-	1636	protein_coding	Eukaryotic aspartyl protease family protein [Source:TAIR;Acc:AT5G19110]	-	20	14	0	0	0.610341	0.478843	0	0
AT2G24560	42.6394	44.9996	0	1.14873	43.8195	0.574366	6.38843	0.00010058	0.002634	-	2	10431260	10433074	+	1609	protein_coding	GDSL esterase/lipase At2g24560 [Source:UniProtKB/Swiss-Prot;Acc:Q9SJA9]	Lipase_GDSL	47	45	0	1	1.45837	1.56497	0	0.0397843
AT5G67080	20.8661	10.9999	0	0	15.933	0	6.38149	0.00166608	0.028068	MAPKKK19	5	26772644	26773979	+	1336	protein_coding	Mitogen-activated protein kinase kinase kinase 19 [Source:UniProtKB/TrEMBL;Acc:Q9FHA5]	Pkinase	23	11	0	0	0.859503	0.460717	0	0
AT2G41380	102.516	71.9994	0	2.29746	87.2577	1.14873	6.37235	1.18e-07	6.29e-06	-	2	17251819	17253194	+	1280	protein_coding	S-adenosyl-L-methionine-dependent methyltransferases superfamily protein;(source:Araport11)	Methyltransf_11	113	72	0	2	4.40752	3.14754	0	0.10002
AT5G12020	669.529	133.999	2.824	8.04113	401.764	5.43257	6.22391	1.17e-06	5.13e-05	HSP17.6	5	3882231	3883111	-	881	protein_coding	17.6 kDa class II heat shock protein [Source:UniProtKB/Swiss-Prot;Acc:P29830]	-	738	134	3	7	41.8222	8.51093	0.175535	0.508616
AT3G50400	10.8866	16.9999	0	0	13.9433	0	6.18682	0.00308671	0.045515	-	3	18704764	18706672	+	1393	protein_coding	GDSL esterase/lipase At3g50400 [Source:UniProtKB/Swiss-Prot;Acc:Q9M2R9]	Lipase_GDSL	12	17	0	0	0.430087	0.682883	0	0
AT5G53710	19.0516	124.999	0.941334	1.14873	72.0253	1.04503	6.11557	4.5e-06	0.000171	-	5	21805071	21805812	-	742	protein_coding	hypothetical protein; LOCATED IN: endomembrane system; EXPRESSED IN: 8 plant structures; EXPRESSED DURING: 4 anthesis, C globular stage, petal differentiation and expansio /.../e; Ha. [Source:TAIR;Acc:AT5G53710]	-	21	125	1	1	1.413	9.42659	0.0694727	0.0862709
AT1G17180	51.7116	11.9999	0	1.14873	31.8557	0.574366	5.92422	0.00082433	0.015695	GSTU25	1	5872024	5873124	+	1016	protein_coding	Glutathione S-transferase U25 [Source:UniProtKB/Swiss-Prot;Acc:Q9SHH7]	GST_N	57	12	0	1	2.80096	0.6609	0	0.0630049
AT1G75945	1.81444	58.9995	0.941334	0	30.407	0.470667	5.88682	0.00226279	0.035835	-	1	28515245	28515916	-	461	protein_coding	hypothetical protein	-	2	59	1	0	0.216598	7.16142	0.111819	0
AT3G09270	38.1033	60.9995	1.88267	0	49.5514	0.941334	5.61151	2.14e-05	0.000696	GSTU8	3	2848183	2849686	-	1359	protein_coding	Glutathione S-transferase U8 [Source:UniProtKB/Swiss-Prot;Acc:Q9SR36]	GST_C	42	61	2	0	1.54296	2.51165	0.0758628	0
AT1G30700	58.9693	43.9996	0	2.29746	51.4845	1.14873	5.6003	1.46e-05	0.000492	-	1	10892445	10894714	+	2039	protein_coding	Berberine bridge enzyme-like 8 [Source:UniProtKB/Swiss-Prot;Acc:Q9SA85]	FAD_binding_4	65	44	0	2	1.59156	1.20749	0	0.0627886
AT1G10370	10453	6680.95	172.264	181.5	8566.97	176.882	5.59844	6.36e-76	3.14e-72	GSTU17	1	3396883	3398358	-	1160	protein_coding	Glutathione S-transferase U17 [Source:UniProtKB/Swiss-Prot;Acc:Q9FUS8]	GST_N	11522	6681	183	158	495.902	322.279	8.13226	8.71901
AT1G17170	352.909	136.999	6.58934	3.4462	244.954	5.01777	5.58282	7.27e-16	1.51e-13	GSTU24	1	5869543	5870883	+	1201	protein_coding	Glutathione S-transferase U24 [Source:UniProtKB/Swiss-Prot;Acc:Q9SHH6]	GST_N	389	137	7	3	16.1708	6.38302	0.300451	0.159899
AT1G51820	80.7426	68.9994	0	3.4462	74.871	1.7231	5.5522	2.53e-07	1.26e-05	-	1	19237219	19241965	-	2928	protein_coding	Probable LRR receptor-like serine/threonine-protein kinase At1g51820 [Source:UniProtKB/Swiss-Prot;Acc:C0LGG3]	Pkinase	89	69	0	3	1.51756	1.31864	0	0.0655871
AT3G15534	10.8866	36.9997	0.941334	0	23.9432	0.470667	5.54016	0.00261373	0.04038	-	3	5258715	5259354	+	640	protein_coding	unknown protein; FUNCTIONS IN: molecular_function unknown; INVOLVED IN: biological_process unknown; LOCATED IN: cellular_component unknown; BEST Arabidopsis thaliana protein match is: unknown protein (TAIR:AT1G52855.1); Ha. [Source:TAIR;Acc:AT3G15534]	-	12	37	1	0	0.936111	3.23497	0.080545	0
AT3G46230	37.196	8.99993	0.941334	0	23.098	0.470667	5.4935	0.00320809	0.046815	HSP17.4A	3	16984118	16984867	-	750	protein_coding	17.4 kDa class I heat shock protein [Source:UniProtKB/Swiss-Prot;Acc:P19036]	-	41	9	1	0	2.72928	0.671475	0.0687317	0
AT1G47510	143.341	83.9993	0.941334	4.59493	113.67	2.76813	5.42839	6.17e-10	5.03e-08	IP5P11	1	17435525	17438490	-	2291	protein_coding	Type IV inositol polyphosphate 5-phosphatase 11 [Source:UniProtKB/Swiss-Prot;Acc:Q5EAF2]	Exo_endo_phos	158	84	1	4	3.44317	2.05165	0.0225006	0.111764
AT1G30760	58.9693	30.9997	0	2.29746	44.9845	1.14873	5.40124	5.27e-05	0.001547	-	1	10918267	10920709	+	1927	protein_coding	FAD-binding Berberine family protein [Source:TAIR;Acc:AT1G30760]	FAD_binding_4	65	31	0	2	1.68406	0.900178	0	0.066438
AT5G06570	155.135	89.9993	4.70667	1.14873	122.567	2.9277	5.3303	1.56e-10	1.44e-08	-	5	2007419	2011179	-	1812	protein_coding	alpha/beta-Hydrolases superfamily protein [Source:TAIR;Acc:AT5G06570]	Abhydrolase_3	171	90	5	1	4.71155	2.77928	0.142243	0.0353273
AT2G46150	28.1238	174.999	2.824	2.29746	101.561	2.56073	5.29932	1.41e-07	7.46e-06	-	2	18961283	18962423	+	1141	protein_coding	Late embryogenesis abundant (LEA) hydroxyproline-rich glycoprotein family [Source:UniProtKB/TrEMBL;Acc:O82354]	-	31	175	3	2	1.35644	8.58224	0.135536	0.112205
AT5G09440	2074.81	3137.97	52.7147	80.4113	2606.39	66.563	5.29843	6.53e-54	1.61e-50	EXL4	5	2938193	2939715	+	1523	protein_coding	EXL4 [Source:UniProtKB/TrEMBL;Acc:A0A178UJ96]	-	2287	3138	56	70	74.9708	115.293	1.89542	2.94216
AT4G03320	60.7838	59.9995	1.88267	1.14873	60.3916	1.5157	5.29103	1.7e-06	7.14e-05	TIC20-IV	4	1464467	1466174	+	1271	protein_coding	Protein TIC 20-IV, chloroplastic [Source:UniProtKB/Swiss-Prot;Acc:Q9ZQZ9]	-	67	60	2	1	2.63182	2.64152	0.0811153	0.0503643
AT5G05600	7579.83	4383.96	152.496	159.674	5981.9	156.085	5.26068	4.44e-60	1.25e-56	-	5	1672070	1674770	+	2395	protein_coding	Probable 2-oxoglutarate-dependent dioxygenase At5g05600 [Source:UniProtKB/Swiss-Prot;Acc:Q9FFF6]	2OG-FeII_Oxy	8355	4384	162	139	174.167	102.427	3.48681	3.71516
AT2G38530	3901.96	10743.9	114.843	269.952	7322.93	192.398	5.2511	1.37e-09	1.04e-07	LTP2	2	16128176	16129399	+	1113	protein_coding	Non-specific lipid-transfer protein [Source:UniProtKB/TrEMBL;Acc:A0A178W063]	-	4301	10744	122	235	192.93	540.156	5.65045	13.5158
AT5G47330	2619.15	6049.95	81.896	151.633	4334.55	116.764	5.21881	1.46e-38	1.6e-35	-	5	19206829	19208998	+	1573	protein_coding	Alpha/beta-Hydrolases superfamily protein [Source:UniProtKB/TrEMBL;Acc:Q9LVS6]	-	2887	6050	87	132	91.6314	215.216	2.85108	5.37172
AT2G39518	145.155	116.999	5.648	1.14873	131.077	3.39837	5.20721	2.35e-11	2.61e-09	-	2	16495819	16497145	-	943	protein_coding	CASP-like protein 4D2 [Source:UniProtKB/Swiss-Prot;Acc:Q56X75]	-	160	117	6	1	8.47099	6.94261	0.327988	0.0678823
AT4G36950	54.4332	21.9998	0	2.29746	38.2165	1.14873	5.16049	0.00020819	0.004964	MAPKKK21	4	17422538	17423953	-	1416	protein_coding	Mitogen-activated protein kinase kinase kinase 21 [Source:UniProtKB/TrEMBL;Acc:Q6K1M3]	Pkinase	60	22	0	2	2.11551	0.869376	0	0.0904138
AT2G47485	199.588	512.996	7.53067	12.6361	356.292	10.0834	5.16019	6.4e-19	1.78e-16	-	2	19485809	19486833	+	1025	protein_coding	hypothetical protein [Source:UniProtKB/TrEMBL;Acc:Q6DBG0]	-	220	513	8	11	10.7158	28.0054	0.402332	0.686969
AT2G39350	800.168	851.993	23.5333	22.9747	826.081	23.254	5.14983	3.34e-42	4.71e-39	ABCG1	2	16430085	16432751	-	2667	protein_coding	ABC transporter G family member 1 [Source:UniProtKB/Swiss-Prot;Acc:O80946]	ABC2_membrane	882	852	25	20	16.5109	17.8758	0.483209	0.480037
AT3G49160	55.3404	231.998	5.648	2.29746	143.669	3.97273	5.14214	9.32e-10	7.39e-08	PKP4	3	18221794	18224905	-	2665	protein_coding	Plastidial pyruvate kinase 4, chloroplastic [Source:UniProtKB/Swiss-Prot;Acc:Q9M3B6]	PK	61	232	6	2	1.14277	4.87124	0.116057	0.0480398
AT1G20310	41.7321	28.9998	1.88267	0	35.366	0.941334	5.13361	0.00025175	0.005874	-	1	7032070	7033329	+	1260	protein_coding	Syringolide-induced protein [Source:UniProtKB/TrEMBL;Acc:Q8L956]	-	46	29	2	0	1.82269	1.28788	0.0818235	0
AT1G02610	75.2993	67.9994	1.88267	2.29746	71.6494	2.09007	5.10962	2.07e-07	1.05e-05	-	1	553019	556152	-	1473	protein_coding	RING/FYVE/PHD zinc finger superfamily protein [Source:UniProtKB/TrEMBL;Acc:F4HXK4]	-	83	68	2	2	2.81321	2.58318	0.0699916	0.0869151
AT3G50970	1659.31	802.993	13.1787	59.7341	1231.15	36.4564	5.0827	9.18e-07	4.11e-05	XERO2	3	18940643	18941611	+	969	protein_coding	Dehydrin Xero 2 [Source:UniProtKB/Swiss-Prot;Acc:P42758]	-	1829	803	14	52	94.2358	46.3703	0.744771	3.43517
AT4G01985	13.6083	85.9993	2.824	0	49.8038	1.412	5.05392	9.72e-05	0.002568	-	4	866151	868253	-	2103	protein_coding	unknown protein; FUNCTIONS IN: molecular_function unknown; INVOLVED IN: biological_process unknown; LOCATED IN: endomembrane system; Ha. [Source:TAIR;Acc:AT4G01985]	-	15	86	3	0	0.356105	2.28827	0.0735361	0
AT5G59320	414.6	2561.98	39.536	53.9904	1488.29	46.7632	4.99282	1.73e-05	0.00057	LTP3	5	23928954	23929816	+	769	protein_coding	Non-specific lipid-transfer protein 3 [Source:UniProtKB/Swiss-Prot;Acc:Q9LLR7]	-	457	2562	42	47	29.6699	186.424	2.81541	3.91237
AT2G24210	240.413	71.9994	1.88267	9.18986	156.206	5.53627	4.86761	5.22e-10	4.34e-08	TPS10	2	10294286	10297597	+	2016	protein_coding	Tricyclene synthase, chloroplastic [Source:UniProtKB/Swiss-Prot;Acc:Q9ZUH4]	-	265	72	2	8	6.56268	1.99844	0.0511397	0.25402
AT2G36770	113.403	36.9997	0	5.74366	75.2011	2.87183	4.79404	2.92e-06	0.000117	UGT73C4	2	15415077	15416845	-	1769	protein_coding	Glycosyltransferase (Fragment) [Source:UniProtKB/TrEMBL;Acc:W8QNU5]	UDPGT	125	37	0	5	3.52784	1.17037	0	0.18093
AT5G23020	10.8866	42.9997	1.88267	0	26.9431	0.941334	4.74919	0.00213075	0.034175	MAM3	5	7718118	7721866	+	1829	protein_coding	Methylthioalkylmalate synthase 3, chloroplastic [Source:UniProtKB/Swiss-Prot;Acc:Q9FN52]	HMGL-like	12	43	2	0	0.327562	1.31554	0.0563683	0
AT5G43420	347.465	288.998	11.296	12.6361	318.232	11.966	4.73773	7.38e-22	2.51e-19	ATL16	5	17451488	17453124	+	1637	protein_coding	RING-H2 finger protein ATL16 [Source:UniProtKB/Swiss-Prot;Acc:Q9LSW9]	-	383	289	12	11	11.6809	9.87865	0.377877	0.430142
AT5G01760	26.3094	27.9998	0	2.29746	27.1546	1.14873	4.65872	0.0014643	0.025316	TOL7	5	291687	294304	+	1872	protein_coding	TOM1-like protein 7 [Source:UniProtKB/Swiss-Prot;Acc:F4KAU9]	-	29	28	0	2	0.773425	0.836952	0	0.0683899
AT2G30830	58.9693	39.9997	3.76534	0	49.4845	1.88267	4.6314	3.26e-05	0.001013	-	2	13132499	13134355	-	1356	protein_coding	2-oxoglutarate (2OG) and Fe(II)-dependent oxygenase superfamily protein [Source:UniProtKB/TrEMBL;Acc:O80850]	2OG-FeII_Oxy	65	40	4	0	2.3932	1.65063	0.152061	0
AT4G25433	103.423	168.999	6.58934	4.59493	136.211	5.59213	4.59081	3.57e-11	3.81e-09	-	4	13001198	13001948	-	751	protein_coding	peptidoglycan-binding LysM domain-containing protein;(source:Araport11) , Source:UniProtKB/TrEMBL;Acc:Q6NLQ4]	-	114	169	7	4	7.57864	12.592	0.480481	0.340948
AT4G35160	95.2581	49.9996	4.70667	1.14873	72.6289	2.9277	4.58319	8.11e-07	3.67e-05	ASMT	4	16730703	16732923	-	1550	protein_coding	Acetylserotonin O-methyltransferase [Source:UniProtKB/Swiss-Prot;Acc:Q9T003]	-	105	50	5	1	3.38208	1.80504	0.166286	0.0412987
AT2G27690	344.744	240.998	16.944	8.04113	292.871	12.4926	4.52696	2.66e-18	7.11e-16	CYP94C1	2	11809279	11811280	+	2002	protein_coding	Cytochrome P450 94C1; Has highest omega-hydroxylase activity with 9,10-epoxystearic acid, while also metabolized lauric acid (C12:0) and C18 unsaturated fatty acids. Gene expression is induced in response to wounding and jasmonic acid treatment. [Source:UniProtKB/Swiss-Prot;Acc:Q9ZUX1]	p450	380	241	18	7	9.47645	6.73599	0.463476	0.223822
AT3G09260	25.4022	69.9994	1.88267	2.29746	47.7008	2.09007	4.51907	5.05e-05	0.001493	BGLU23	3	2840477	2843781	-	1806	protein_coding	PYK10 [Source:UniProtKB/TrEMBL;Acc:A0A178VCN3]	Glyco_hydro_1	28	70	2	2	0.774045	2.16885	0.0570861	0.0708892
AT4G23210	1264.67	1169.99	48.9494	59.7341	1217.33	54.3417	4.4901	4.8e-43	7.9e-40	CRK13	4	12148673	12151638	-	2621	protein_coding	Cysteine-rich receptor-like protein kinase 13 [Source:UniProtKB/Swiss-Prot;Acc:Q0PW40]	Pkinase	1394	1170	52	52	26.5535	24.9785	1.02272	1.27
AT2G05540	668.621	1430.99	64.0107	29.867	1049.8	46.9389	4.47179	2.09e-24	9.18e-22	-	2	2033154	2034283	+	824	protein_coding	Glycine-rich protein family;(source:Araport11); At2g05540/T20G20.11 [Source:UniProtKB/TrEMBL;Acc:Q9SL13]	-	737	1431	68	26	44.6546	97.1764	4.25403	2.01983
AT1G14780	306.641	258.998	11.296	14.9335	282.819	13.1148	4.44106	3.43e-19	1.01e-16	MACP1,	1	5090809	5094152	+	2374	protein_coding	MACPF domain-containing protein ; MEMBRANE ATTACK COMPLEX/PERFORIN-LIKE 1 [Source:UniProtKB/Swiss-Prot;Acc:Q8L612]	-	338	259	12	13	7.10824	6.10474	0.260567	0.350534
AT1G33960	209.568	235.998	17.8853	2.29746	222.783	10.0914	4.4164	4.8e-13	6.73e-11	AIG1	1	12346138	12348733	+	1767	protein_coding	P-loop containing nucleoside triphosphate hydrolases superfamily protein [Source:TAIR;Acc:AT1G33960]	-	231	236	19	2	6.52682	7.4735	0.554288	0.0724539
AT5G09430	24.495	38.9997	1.88267	1.14873	31.7473	1.5157	4.36636	0.00060384	0.012278	-	5	2931963	2933423	+	1196	protein_coding	Alpha/beta-Hydrolases superfamily protein [Source:UniProtKB/TrEMBL;Acc:Q4PSG2]	Abhydrolase_1	27	39	2	1	1.12709	1.82466	0.086202	0.0535226
AT5G51440	477.198	133.999	18.8267	11.4873	305.598	15.157	4.323	6.39e-13	8.64e-11	HSP23.5	5	20891163	20892416	+	1115	protein_coding	23.5 kDa heat shock protein, mitochondrial [Source:UniProtKB/Swiss-Prot;Acc:Q9FGM9]	-	526	134	20	10	23.5525	6.72478	0.924642	0.574108
AT4G27970	70.7632	48.9996	4.70667	1.14873	59.8814	2.9277	4.30613	6.53e-06	0.000236	SLAH2	4	13918165	13920378	-	2127	protein_coding	S-type anion channel SLAH2 [Source:UniProtKB/Swiss-Prot;Acc:Q9ASQ7]	C4dic_mal_tran	78	49	5	1	1.83085	1.28907	0.121177	0.0300954
AT4G04745	25.4022	73.9994	3.76534	1.14873	49.7008	2.45703	4.29535	6.7e-05	0.001881	-	4	2412618	2413447	-	830	protein_coding	hypothetical protein [Source:UniProtKB/TrEMBL;Acc:Q6NL28]	-	28	74	4	1	1.68425	4.98887	0.248428	0.0771241
AT5G25110	287.589	506.996	32.0054	8.04113	397.292	20.0232	4.2827	5.8e-16	1.24e-13	CIPK25	5	8657604	8659352	-	1749	protein_coding	CBL-interacting serine/threonine-protein kinase 25 [Source:UniProtKB/Swiss-Prot;Acc:Q8W1D5]	Pkinase	317	507	34	7	9.0489	16.2206	1.00209	0.256198
AT5G22500	2200.01	2891.98	92.2507	174.607	2545.99	133.429	4.25977	2.87e-35	2.27e-32	FAR1	5	7470328	7474133	+	2268	protein_coding	Fatty acyl-CoA reductase 1 [Source:UniProtKB/Swiss-Prot;Acc:Q39152]	NAD_binding_4	2425	2892	98	152	53.382	71.3516	2.22742	4.29011
AT1G07400	407.342	294.998	20.7093	16.0823	351.17	18.3958	4.24721	1.98e-20	6.4e-18	HSP17.8	1	2274926	2275783	+	858	protein_coding	17.8 kDa class I heat shock protein [Source:UniProtKB/Swiss-Prot;Acc:Q9LNW0]	-	449	295	22	14	26.1267	19.239	1.32176	1.0445
AT1G22470	138.805	80.9993	1.88267	10.3386	109.902	6.11063	4.2184	3.34e-08	1.99e-06	-	1	7932777	7933604	-	828	protein_coding	Hypothetical protein; At1g22470/F12K8_18 [Source:UniProtKB/TrEMBL;Acc:Q8L443]	-	153	81	2	9	9.22544	5.47398	0.124514	0.695793
AT1G80440	619.632	615.995	40.4774	31.0158	617.813	35.7466	4.10444	2.26e-28	1.18e-25	-	1	30241452	30243176	+	1725	protein_coding	F-box/kelch-repeat protein At1g80440 [Source:UniProtKB/Swiss-Prot;Acc:Q9M8L2]	Kelch_1	683	616	43	27	19.7678	19.982	1.28498	1.00194
AT2G29440	327.507	124.999	9.41334	17.231	226.253	13.3222	4.10294	7.6e-12	8.88e-10	GSTU6	2	12619630	12621231	-	1333	protein_coding	GSTU6 [Source:UniProtKB/TrEMBL;Acc:A0A178VUQ0]	GST_N	361	125	10	15	13.5208	5.24721	0.386713	0.720326
AT1G09240	29.9383	104.999	5.648	2.29746	67.4687	3.97273	4.05596	1.58e-05	0.000526	NAS3	1	2984829	2986231	+	1403	protein_coding	Nicotianamine synthase 3 [Source:UniProtKB/Swiss-Prot;Acc:O80483]	-	33	105	6	2	1.17431	4.18774	0.220451	0.0912516
AT5G55050	4126.95	2364.98	181.677	219.408	3245.96	200.543	4.01806	3.44e-34	2.43e-31	-	5	22337626	22340389	+	1898	protein_coding	GDSL esterase/lipase At5g55050 [Source:UniProtKB/Swiss-Prot;Acc:Q9FIA1]	Lipase_GDSL	4549	2365	193	191	119.659	69.7242	5.24179	6.44177
AT4G37530	339.3	161.999	15.0613	16.0823	250.65	15.5718	4.01138	9.65e-14	1.54e-11	PER51	4	17634696	17636401	+	1399	protein_coding	Peroxidase 51 [Source:UniProtKB/Swiss-Prot;Acc:Q9SZE7]	-	374	162	16	14	13.3469	6.47956	0.58955	0.640587
AT4G15200	181.444	62.9995	8.472	6.8924	122.222	7.6822	3.98693	3.33e-08	1.99e-06	AFH3	4	8662824	8666050	-	2885	protein_coding	formin 3 [Source:TAIR;Acc:AT4G15200]	FH2	200	63	9	6	3.46107	1.22192	0.160811	0.133129
AT5G05965	16.33	59.9995	4.70667	0	38.1647	2.35333	3.95274	0.00121183	0.021712	-	5	1790788	1792634	-	806	protein_coding	Cell wall RBR3-like protein [Source:UniProtKB/TrEMBL;Acc:Q5XV49]	-	18	60	5	0	1.11497	4.16548	0.319782	0
AT5G17860	361.074	224.998	27.2987	10.3386	293.036	18.8186	3.9387	2.7e-14	4.67e-12	CCX1	5	5902394	5904532	-	2139	protein_coding	Cation/calcium exchanger 1 [Source:UniProtKB/Swiss-Prot;Acc:Q9FKP1]	Na_Ca_ex	398	225	29	9	9.28963	5.886	0.698885	0.269339
AT3G27660	37.196	38.9997	3.76534	1.14873	38.0979	2.45703	3.91436	0.00035489	0.007847	OL2	3	10243244	10245023	+	1385	protein_coding	Oleosin 20.3 kDa [Source:UniProtKB/Swiss-Prot;Acc:Q42431]	-	41	39	4	1	1.47795	1.57566	0.148877	0.0462188
AT2G29500	660.456	205.998	15.0613	47.098	433.227	31.0797	3.81626	2.3e-11	2.58e-09	HSP17.6B	2	12633065	12634120	-	1056	protein_coding	17.6 kDa class I heat shock protein 2 [Source:UniProtKB/Swiss-Prot;Acc:Q9ZW31]	-	728	206	16	41	34.4186	10.9157	0.781042	2.48535
AT5G12420	345.651	556.995	11.296	57.4366	451.323	34.3663	3.73393	6.03e-12	7.22e-10	-	5	4024286	4026849	-	1947	protein_coding	O-acyltransferase (WSD1-like) family protein [Source:UniProtKB/TrEMBL;Acc:Q94CK0]	-	381	557	12	50	9.76979	16.008	0.317712	1.64389
AT5G64260	1113.16	728.994	64.952	74.6676	921.077	69.8098	3.72433	6.91e-26	3.25e-23	EXL2	5	25703649	25705339	+	1691	protein_coding	Protein EXORDIUM-like 2 [Source:UniProtKB/Swiss-Prot;Acc:Q9FE06]	-	1227	729	69	65	36.2266	24.1231	2.10341	2.46058
AT5G26260	107.052	43.9996	4.70667	6.8924	75.5258	5.79953	3.71658	5.75e-06	0.000211	-	5	9200271	9202461	+	1585	protein_coding	TRAF-like family protein;(source:Araport11); F9D12.8 protein [Source:UniProtKB/TrEMBL;Acc:O81493]	MATH	118	44	5	6	3.71688	1.55336	0.162614	0.24232
AT1G04220	69.856	226.998	12.2373	10.3386	148.427	11.288	3.71129	3.7e-08	2.18e-06	KCS2	1	1119699	1122786	-	2044	protein_coding	3-ketoacyl-CoA synthase 2 [Source:UniProtKB/Swiss-Prot;Acc:Q5XEP9]	-	77	227	13	9	1.88077	6.21432	0.327854	0.281858
AT5G45820	90.722	28.9998	5.648	3.4462	59.8609	4.5471	3.7053	6.1e-05	0.001742	CIPK20	5	18586870	18588792	-	1923	protein_coding	CBL-interacting serine/threonine-protein kinase 20 [Source:UniProtKB/Swiss-Prot;Acc:Q9FJ54]	Pkinase	100	29	6	3	2.59625	0.843853	0.160839	0.0998643
AT3G14060	69.856	64.9995	4.70667	5.74366	67.4277	5.22517	3.69699	4.57e-06	0.000173	-	3	4656782	4657723	-	942	protein_coding	hypothetical protein [Source:UniProtKB/TrEMBL;Acc:Q9LVJ2]	-	77	65	5	5	4.08099	3.8611	0.273613	0.339772
AT1G05100	127.011	85.9993	11.296	5.74366	106.505	8.51984	3.62447	9.07e-08	4.99e-06	MAPKKK18	1	1469541	1470881	+	1341	protein_coding	Mitogen-activated protein kinase kinase kinase 18 [Source:UniProtKB/Swiss-Prot;Acc:Q9ZVP5]	Pkinase	140	86	12	5	5.21225	3.58854	0.461287	0.238676
AT2G37130	610.559	796.994	46.1254	73.5189	703.776	59.8221	3.56393	7.21e-22	2.5e-19	PER21	2	15597921	15600154	-	1615	protein_coding	Peroxidase 21 [Source:UniProtKB/Swiss-Prot;Acc:Q42580]	-	673	797	49	64	20.805	27.6143	1.56402	2.53674
AT5G15960	2241.74	2763.98	282.4	148.186	2502.86	215.293	3.53539	1.9e-25	8.72e-23	KIN1	5	5209717	5210826	+	829	protein_coding	Stress-induced protein KIN1 [Source:UniProtKB/Swiss-Prot;Acc:P18612]	-	2471	2764	300	129	148.814	186.566	18.6546	9.96101
AT1G58420	137.898	245.998	22.592	10.3386	191.948	16.4653	3.52425	4.58e-10	3.86e-08	-	1	21707175	21708125	+	951	protein_coding	Uncharacterized conserved protein UCP031279;(source:Araport11) [Source:UniProtKB/TrEMBL;Acc:Q9C647]	-	152	246	24	9	7.97975	14.4745	1.30092	0.605801
AT5G52570	173.279	79.9994	7.53067	14.9335	126.639	11.2321	3.5138	1.09e-07	5.91e-06	BETA-OHASE 2	5	21334793	21337126	-	1269	protein_coding	Beta-carotene 3-hydroxylase 2, chloroplastic; Converts β-carotene to zeaxanthin via cryptoxanthin. [Source:UniProtKB/Swiss-Prot;Acc:Q9LTG0]	-	191	80	8	13	7.51446	3.52758	0.324973	0.655767
AT1G44800	77.1137	53.9996	2.824	9.18986	65.5566	6.00693	3.48164	2.89e-05	0.000917	-	1	16913994	16917053	-	1656	protein_coding	WAT1-related protein At1g44800 [Source:UniProtKB/Swiss-Prot;Acc:Q9LPF1]	DUF6	85	54	3	8	2.56262	1.82466	0.0933855	0.309241
AT4G33905	153.32	63.9995	16.0027	3.4462	108.66	9.72444	3.4528	3.79e-06	0.000148	-	4	16253752	16255760	-	1267	protein_coding	Peroxisomal membrane 22 kDa (Mpv17/PMP22) family protein;(source:Araport11)	Mpv17_PMP22	169	64	17	3	6.65942	2.82652	0.691657	0.15157
AT4G14746	461.775	508.996	40.4774	49.3955	485.386	44.9364	3.43729	5.2e-20	1.6e-17	-	4	8462437	8464485	-	1308	protein_coding	CONTAINS InterPro DOMAIN/s: EGF-like (InterPro:IPR006210); Ha. [Source:TAIR;Acc:AT4G14746]	-	509	509	43	43	19.4284	21.775	1.69465	2.1044
AT3G57010	113.403	11.9999	3.76534	8.04113	62.7012	5.90323	3.4273	0.00069877	0.013838	SSL8	3	21095600	21097481	-	1550	protein_coding	Protein STRICTOSIDINE SYNTHASE-LIKE 8 [Source:UniProtKB/Swiss-Prot;Acc:Q9M1J7]	Str_synth	125	12	4	7	4.02628	0.433209	0.133029	0.289091
AT2G47180	342.929	52.9996	10.3547	27.5696	197.964	18.9621	3.39808	3.06e-06	0.000121	GOLS1	2	19368798	19370478	-	1392	protein_coding	Galactinol synthase 1 [Source:UniProtKB/Swiss-Prot;Acc:O22893]	Glyco_transf_8	378	53	11	24	13.5575	2.13052	0.407354	1.10367
AT2G37180	2348.79	2689.98	221.213	282.588	2519.39	251.901	3.32384	5.71e-31	3.42e-28	PIP2-3	2	15617635	15619155	+	1220	protein_coding	Aquaporin PIP2-3 [Source:UniProtKB/Swiss-Prot;Acc:P30302]	-	2589	2690	235	246	105.949	123.379	9.92948	12.9075
AT1G14860	56.2477	57.9995	4.70667	6.8924	57.1236	5.79953	3.31188	6.65e-05	0.001874	NUDT18	1	5124670	5126280	+	1329	protein_coding	Nudix hydrolase 18, mitochondrial [Source:UniProtKB/Swiss-Prot;Acc:Q9LQU5]	NUDIX	62	58	5	6	2.32913	2.44203	0.193938	0.288998
AT1G09950	96.1654	24.9998	7.53067	4.59493	60.5826	6.0628	3.31038	0.00025541	0.005933	RAS1	1	3240531	3241863	-	1333	protein_coding	At1g09950 [Source:UniProtKB/TrEMBL;Acc:O04515]	-	106	25	8	4	3.9701	1.04944	0.30937	0.192087
AT4G25000	55.3404	19.9998	0.941334	6.8924	37.6701	3.91687	3.30986	0.00280412	0.042433	AMY1	4	12851795	12853845	-	1606	protein_coding	Alpha-amylase 1 [Source:UniProtKB/Swiss-Prot;Acc:Q8VZ56]	-	61	20	1	6	1.89631	0.69684	0.0320976	0.239152
AT1G77760	840.086	335.997	70.6	48.2468	588.042	59.4234	3.30293	3.14e-13	4.53e-11	NIA1	1	29235721	29239484	-	3155	protein_coding	Nitrate reductase [Source:UniProtKB/TrEMBL;Acc:A0A178WBR8]	FAD_binding_6	926	336	75	42	14.6534	5.9592	1.22541	0.852154
AT1G62710	374.682	277.998	26.3573	40.2056	326.34	33.2815	3.30289	3.79e-14	6.34e-12	bVPE	1	23223874	23226983	-	1783	protein_coding	Vacuolar-processing enzyme beta-isozyme [Source:UniProtKB/Swiss-Prot;Acc:Q39044]	-	413	278	28	35	11.5644	8.72452	0.809515	1.25656
AT3G23550	159.671	16.9999	6.58934	11.4873	88.3353	9.03833	3.30084	0.0002588	0.005997	DTX18	3	8448273	8450799	-	1722	protein_coding	Protein DETOXIFICATION 18 [Source:UniProtKB/Swiss-Prot;Acc:Q9LUH3]	MatE	176	17	7	10	5.10277	0.552413	0.209548	0.371736
AT5G39050	3153.5	1595.99	231.568	281.44	2374.74	256.504	3.21181	5.16e-20	1.6e-17	PMAT1	5	15634444	15636480	+	2037	protein_coding	Phenolic glucoside malonyltransferase 1 [Source:UniProtKB/Swiss-Prot;Acc:Q940Z5]	-	3476	1596	246	245	85.1951	43.842	6.22533	7.69916
AT2G43520	260.372	83.9993	10.3547	27.5696	172.186	18.9621	3.19993	7.98e-07	3.62e-05	ATTI2	2	18068425	18069416	+	838	protein_coding	TI2 [Source:UniProtKB/TrEMBL;Acc:A0A178W058]	-	287	84	11	24	17.0987	5.60898	0.676655	1.83331
AT4G35770	32.6599	39.9997	6.58934	1.14873	36.3298	3.86903	3.19069	0.00246946	0.038452	STR15	4	16944878	16946266	+	1297	protein_coding	SEN1; Senescence-associated gene that is strongly induced by phosphate starvation. Transcripts are differentially regulated at the level of mRNA stability at different times of day. mRNAs are targets of the mRNA degradation pathway mediated by the downstream (DST) instability determinant. [Source:UniProtKB/TrEMBL;Acc:A0A178UYD5]	Rhodanese	36	40	7	1	1.38576	1.72571	0.278212	0.0493546
AT4G24130	244.042	317.997	15.0613	48.2468	281.02	31.6541	3.16764	7.66e-10	6.12e-08	SVB5	4	12527675	12528686	+	923	protein_coding	ABA responsive SVB family gene; T19F6.7 protein [Source:UniProtKB/TrEMBL;Acc:O22978]	-	269	318	16	42	14.5505	19.2785	0.893587	2.91283
AT1G77120	522.559	367.997	35.7707	64.329	445.278	50.0499	3.16289	3.13e-14	5.34e-12	ADH1	1	28975255	28977417	+	1595	protein_coding	Alcohol dehydrogenase class-P [Source:UniProtKB/Swiss-Prot;Acc:P06525]	ADH_zinc_N	576	368	38	56	18.0297	12.9103	1.22812	2.24748
AT5G47130	39.9177	30.9997	4.70667	3.4462	35.4587	4.07643	3.11209	0.00205341	0.033259		5	19138840	19142284	+	1215	protein_coding	Bax inhibitor-1 family protein [Source:TAIR;Acc:AT5G47130]	-	44	31	5	3	1.80802	1.42769	0.212135	0.158057
AT3G05890	78.021	153.999	10.3547	17.231	116.01	13.7928	3.08292	1.51e-06	6.39e-05	LTI6B; RCI2B	3	1757440	1758807	-	872	protein_coding	LOW TEMPERATURE INDUCED PROTEIN 6B, Low temperature and salt responsive protein family;(source:Araport11)	-	86	154	11	15	4.92389	9.88218	0.650271	1.10114
AT4G12400	600.58	166.999	41.4187	49.3955	383.789	45.4071	3.0821	6.32e-09	4.3e-07	HOP3	4	7338018	7341363	-	2723	protein_coding	Hsp70-Hsp90 organizing protein 3 [Source:UniProtKB/Swiss-Prot;Acc:Q9STH1]	TPR_1	662	167	44	43	12.1377	3.43176	0.832959	1.01086
AT5G50580	18.1444	165.999	16.944	4.59493	92.0715	10.7695	3.07645	0.00073223	0.0143	SAE1B-2	5	20585349	20587761	+	1474	protein_coding	SUMO-activating enzyme subunit 1B-1 [Source:UniProtKB/Swiss-Prot;Acc:P0DI12]	-	20	166	18	4	0.677421	6.30172	0.629497	0.173712
AT1G66760	416.414	119.999	16.0027	48.2468	268.207	32.1247	3.0746	4.99e-07	2.41e-05	DTX9	1	24901882	24904443	+	2187	protein_coding	Protein DETOXIFICATION 9; MATE efflux family protein;(source:Araport11) [Source:UniProtKB/Swiss-Prot;Acc:Q9C9M8]	MatE	459	120	17	42	10.4783	3.0703	0.400699	1.22933
AT1G21550	143.341	102.999	18.8267	10.3386	123.17	14.5826	3.06468	3.66e-07	1.8e-05	CML44	1	7552987	7553975	-	989	protein_coding	Probable calcium-binding protein CML44 [Source:UniProtKB/Swiss-Prot;Acc:Q9LPK5]	efhand	158	103	20	9	7.97603	5.82759	1.04244	0.582525
AT5G62280	52.6188	59.9995	6.58934	6.8924	56.3091	6.74087	3.06334	0.00015392	0.003804	-	5	25016860	25018265	+	1296	protein_coding	DUF1442 family protein (DUF1442);(source:Araport11)[Source:UniProtKB/TrEMBL;Acc:Q9LVA8]	-	58	60	7	6	2.23434	2.59057	0.278427	0.296356
AT5G17000	2708.96	1935.98	253.219	309.009	2322.47	281.114	3.04771	5.64e-24	2.27e-21	-	5	5584708	5587237	-	1794	protein_coding	Zinc-binding dehydrogenase family protein;(source:Araport11)AT5g16970/F2K13_120 [Source:UniProtKB/TrEMBL;Acc:Q93Z72]	ADH_zinc_N	2986	1936	269	269	83.0986	60.3853	7.72944	9.59838
AT3G22910	548.868	332.997	38.5947	68.924	440.933	53.7593	3.04458	1.3e-12	1.7e-10	ACA13	3	8116292	8119490	-	3199	protein_coding	Putative calcium-transporting ATPase 13, plasma membrane-type [Source:UniProtKB/Swiss-Prot;Acc:Q9LIK7]	Cation_ATPase_C	605	333	41	60	9.44207	5.82476	0.660675	1.20062
AT3G50770	64.4127	90.9993	15.0613	3.4462	77.706	9.25377	3.03972	7.59e-05	0.002093	CML41	3	18873911	18874836	+	926	protein_coding	Probable calcium-binding protein CML41 [Source:UniProtKB/Swiss-Prot;Acc:Q8L3R2]	-	71	91	16	3	3.82801	5.49894	0.890692	0.207385
AT1G23800	1485.12	590.995	98.8401	155.079	1038.06	126.96	3.03468	8.95e-13	1.19e-10	ALDH2B7	1	8412051	8414886	-	1966	protein_coding	Aldehyde dehydrogenase family 2 member B7, mitochondrial [Source:UniProtKB/Swiss-Prot;Acc:Q8S528]	Aldedh	1637	591	105	135	41.5711	16.821	2.75311	4.3956
AT3G54400	2971.15	1808.99	179.795	406.651	2390.07	293.223	3.02977	4.49e-15	8.45e-13	-	3	20140025	20142763	-	1708	protein_coding	Eukaryotic aspartyl protease family protein;(source:Araport11)AT3g54400/T12E18_90 [Source:UniProtKB/TrEMBL;Acc:Q9M2U7]	-	3275	1809	191	354	95.7303	59.2651	5.76453	13.2673
AT3G04000	182.351	94.9992	4.70667	29.867	138.675	17.2869	3.02927	1.51e-05	0.000506	ChlADR2	3	1035238	1036672	+	1318	protein_coding	NADPH-dependent aldehyde reductase 2, chloroplastic [Source:UniProtKB/Swiss-Prot;Acc:Q9SQR2]	-	201	95	5	26	7.61389	4.03326	0.195557	1.26278
AT3G47480	155.135	134.999	21.6507	13.7848	145.067	17.7177	3.02292	3.98e-08	2.33e-06	CML47	3	17496085	17497164	-	1080	protein_coding	Probable calcium-binding protein CML47 [Source:UniProtKB/Swiss-Prot;Acc:Q9SN89]	-	171	135	23	12	7.90494	6.99453	1.0978	0.711255
AT1G06520	104.33	89.9993	8.472	16.0823	97.1648	12.2771	3.00066	3.96e-06	0.000154	GPAT1	1	1993903	1996355	-	2313	protein_coding	Glycerol-3-phosphate acyltransferase 1 [Source:UniProtKB/Swiss-Prot;Acc:Q9SHJ5]	Acyltransferase	115	90	9	14	2.48227	2.17728	0.200579	0.387454
Table S6. Currated DEGs which are AtMC4 dependent but not Pep1 inducible (Pep-).

## Sheet: Table S7 - GO analysis of S6
GO biological process complete	Arabidopsis thaliana - REFLIST (27475)	upload_1 (240)	upload_1 (expected)	upload_1 (over/under)	upload_1 (fold Enrichment)	upload_1 (raw P-value)	upload_1 (FDR)
response to stimulus (GO:0050896)	6027	129	52.65	+	2.45	3.86e-27	2.1e-23
response to stress (GO:0006950)	3500	96	30.57	+	3.14	1.73e-26	4.72e-23
response to chemical (GO:0042221)	2756	79	24.07	+	3.28	2.17e-22	3.95e-19
response to oxygen-containing compound (GO:1901700)	1603	55	14	+	3.93	1.12e-18	1.52e-15
response to biotic stimulus (GO:0009607)	1216	41	10.62	+	3.86	9.95e-14	7.75e-11
response to other organism (GO:0051707)	1213	41	10.6	+	3.87	9.18e-14	8.34e-11
biological process involved in interspecies interaction between organisms (GO:0044419)	1227	41	10.72	+	3.83	1.34e-13	9.1e-11
response to external biotic stimulus (GO:0043207)	1213	41	10.6	+	3.87	9.18e-14	1e-10
response to lipid (GO:0033993)	912	35	7.97	+	4.39	2.03e-13	1.23e-10
response to wounding (GO:0009611)	272	20	2.38	+	8.42	4.26e-13	2.32e-10
response to endogenous stimulus (GO:0009719)	1400	43	12.23	+	3.52	5.33e-13	2.42e-10
response to hormone (GO:0009725)	1399	43	12.22	+	3.52	5.21e-13	2.58e-10
response to external stimulus (GO:0009605)	1426	43	12.46	+	3.45	9.83e-13	4.12e-10
response to osmotic stress (GO:0006970)	586	27	5.12	+	5.27	2.27e-12	8.84e-10
response to abiotic stimulus (GO:0009628)	2275	55	19.87	+	2.77	2.9e-12	1.05e-09
response to abscisic acid (GO:0009737)	545	25	4.76	+	5.25	1.71e-11	5.83e-09
response to alcohol (GO:0097305)	554	25	4.84	+	5.17	2.43e-11	7.79e-09
defense response to other organism (GO:0098542)	872	31	7.62	+	4.07	3.79e-11	1.15e-08
defense response (GO:0006952)	1122	35	9.8	+	3.57	6.73e-11	1.93e-08
toxin metabolic process (GO:0009404)	60	10	0.52	+	19.08	1.1e-10	3e-08
response to fungus (GO:0009620)	388	20	3.39	+	5.9	2.64e-10	6.84e-08
response to salt stress (GO:0009651)	486	21	4.25	+	4.95	2.24e-09	5.54e-07
response to hydrogen peroxide (GO:0042542)	77	9	0.67	+	13.38	2.45e-08	5.81e-06
secondary metabolic process (GO:0019748)	201	13	1.76	+	7.4	2.76e-08	6.26e-06
sulfur compound metabolic process (GO:0006790)	341	16	2.98	+	5.37	6.31e-08	1.37e-05
response to water (GO:0009415)	438	18	3.83	+	4.7	6.95e-08	1.46e-05
toxin catabolic process (GO:0009407)	46	7	0.4	+	17.42	1.42e-07	2.87e-05
response to acid chemical (GO:0001101)	471	18	4.11	+	4.37	2.04e-07	3.84e-05
defense response to fungus (GO:0050832)	280	14	2.45	+	5.72	1.98e-07	3.86e-05
response to water deprivation (GO:0009414)	425	17	3.71	+	4.58	2.38e-07	4.32e-05
regulation of response to stress (GO:0080134)	477	18	4.17	+	4.32	2.46e-07	4.33e-05
response to temperature stimulus (GO:0009266)	705	22	6.16	+	3.57	2.96e-07	5.03e-05
response to hypoxia (GO:0001666)	267	13	2.33	+	5.57	7.36e-07	0.000118
response to toxic substance (GO:0009636)	184	11	1.61	+	6.84	7.21e-07	0.000119
defense response to insect (GO:0002213)	37	6	0.32	+	18.56	7.73e-07	0.00012
response to decreased oxygen levels (GO:0036293)	271	13	2.37	+	5.49	8.69e-07	0.000132
response to oxygen levels (GO:0070482)	273	13	2.38	+	5.45	9.44e-07	0.000135
glutathione metabolic process (GO:0006749)	60	7	0.52	+	13.36	9.26e-07	0.000136
cellular response to hypoxia (GO:0071456)	237	12	2.07	+	5.8	1.31e-06	0.000183
cellular response to decreased oxygen levels (GO:0036294)	239	12	2.09	+	5.75	1.43e-06	0.000195
cellular response to oxygen levels (GO:0071453)	240	12	2.1	+	5.72	1.5e-06	0.000199
detoxification (GO:0098754)	160	10	1.4	+	7.15	1.55e-06	0.000201
indole-containing compound metabolic process (GO:0042430)	68	7	0.59	+	11.78	2.19e-06	0.000278
response to bacterium (GO:0009617)	515	17	4.5	+	3.78	3.29e-06	0.000408
camalexin biosynthetic process (GO:0010120)	13	4	0.11	+	35.22	3.82e-06	0.000442
regulation of defense response to insect (GO:2000068)	13	4	0.11	+	35.22	3.82e-06	0.000452
camalexin metabolic process (GO:0052317)	13	4	0.11	+	35.22	3.82e-06	0.000462
negative regulation of defense response to insect (GO:1900366)	5	3	0.04	+	68.69	6.5e-06	0.000723
indole phytoalexin metabolic process (GO:0046217)	15	4	0.13	+	30.53	7.19e-06	0.000725
regulation of defense response (GO:0031347)	325	13	2.84	+	4.58	6.4e-06	0.000727
indole phytoalexin biosynthetic process (GO:0009700)	15	4	0.13	+	30.53	7.19e-06	0.000739
phytoalexin metabolic process (GO:0052314)	15	4	0.13	+	30.53	7.19e-06	0.000753
phytoalexin biosynthetic process (GO:0052315)	15	4	0.13	+	30.53	7.19e-06	0.000768
toxin biosynthetic process (GO:0009403)	15	4	0.13	+	30.53	7.19e-06	0.000783
regulation of response to stimulus (GO:0048583)	937	23	8.18	+	2.81	9.03e-06	0.000894
response to jasmonic acid (GO:0009753)	197	10	1.72	+	5.81	9.92e-06	0.000965
response to fatty acid (GO:0070542)	201	10	1.76	+	5.7	1.18e-05	0.00113
nucleic acid metabolic process (GO:0090304)	1856	2	16.21	-	0.12	1.38e-05	0.0013
response to reactive oxygen species (GO:0000302)	163	9	1.42	+	6.32	1.42e-05	0.00131
amide metabolic process (GO:0043603)	175	9	1.53	+	5.89	2.5e-05	0.00227
response to cold (GO:0009409)	436	14	3.81	+	3.68	3.32e-05	0.00296
regulation of jasmonic acid mediated signaling pathway (GO:2000022)	43	5	0.38	+	13.31	3.58e-05	0.00315
indole-containing compound biosynthetic process (GO:0042435)	44	5	0.38	+	13.01	4.01e-05	0.00347
secondary metabolite biosynthetic process (GO:0044550)	109	7	0.95	+	7.35	4.97e-05	0.00423
modified amino acid metabolic process (GO:0006575)	113	7	0.99	+	7.09	6.26e-05	0.00525
nitrotoluene metabolic process (GO:0019326)	2	2	0.02	+	> 100	7.6e-05	0.00552
trinitrotoluene metabolic process (GO:0018973)	2	2	0.02	+	> 100	7.6e-05	0.0056
2,4,6-trinitrotoluene metabolic process (GO:0018974)	2	2	0.02	+	> 100	7.6e-05	0.00567
toluene-containing compound metabolic process (GO:0072490)	2	2	0.02	+	> 100	7.6e-05	0.00575
regulation of response to external stimulus (GO:0032101)	248	10	2.17	+	4.62	7.07e-05	0.00575
toluene-containing compound catabolic process (GO:0072491)	2	2	0.02	+	> 100	7.6e-05	0.00583
regulation of response to biotic stimulus (GO:0002831)	248	10	2.17	+	4.62	7.07e-05	0.00584
2,4,6-trinitrotoluene catabolic process (GO:0046256)	2	2	0.02	+	> 100	7.6e-05	0.00592
trinitrotoluene catabolic process (GO:0046260)	2	2	0.02	+	> 100	7.6e-05	0.006
nitrotoluene catabolic process (GO:0046263)	2	2	0.02	+	> 100	7.6e-05	0.00609
organelle organization (GO:0006996)	1401	1	12.24	-	0.08	8.73e-05	0.00626
response to oxidative stress (GO:0006979)	420	13	3.67	+	3.54	9.16e-05	0.00648
nucleobase-containing compound metabolic process (GO:0006139)	2255	5	19.7	-	0.25	0.000122	0.0085
nucleobase-containing compound biosynthetic process (GO:0034654)	1300	1	11.36	-	0.09	0.000187	0.0129
cellular response to chemical stimulus (GO:0070887)	1131	23	9.88	+	2.33	0.0002	0.0136
cellular catabolic process (GO:0044248)	242	9	2.11	+	4.26	0.000296	0.0199
positive regulation of DNA-binding transcription factor activity (GO:0051091)	4	2	0.03	+	57.24	0.000451	0.0299
RNA metabolic process (GO:0016070)	1423	2	12.43	-	0.16	0.000595	0.039
leaf senescence (GO:0010150)	120	6	1.05	+	5.72	0.000665	0.0432
positive regulation of leaf senescence (GO:1900057)	21	3	0.18	+	16.35	0.000779	0.05
Table S7. GO analysis for Pep- DEGs

## Sheet: Table S8 - combined GOs sorted
GO biological process complete	Arabidopsis thaliana - REFLIST (27475)	-122	expected	(over/under)	(fold Enrichment)	(raw P-value)	(FDR)	Pep +/-
Common GO terms between Pep1+ and Pep1- DEGs (31 total)
biological process involved in interspecies interaction between organisms (GO:0044419)	1227	23	5.45	+	4.22	4.29e-09	1.46e-06	Pep+
biological process involved in interspecies interaction between organisms (GO:0044419)	1227	41	10.72	+	3.83	1.34e-13	9.1e-11	Pep-
cellular response to chemical stimulus (GO:0070887)	1131	23	5.02	+	4.58	9.12e-10	4.14e-07	Pep+
cellular response to chemical stimulus (GO:0070887)	1131	23	9.88	+	2.33	0.0002	0.0136	Pep-
cellular response to hypoxia (GO:0071456)	237	18	1.05	+	17.1	2.47e-17	4.48e-14	Pep+
cellular response to hypoxia (GO:0071456)	237	12	2.07	+	5.8	1.31e-06	0.000183	Pep-
defense response (GO:0006952)	1122	19	4.98	+	3.81	5.33e-07	0.000126	Pep+
defense response (GO:0006952)	1122	35	9.8	+	3.57	6.73e-11	1.93e-08	Pep-
defense response to other organism (GO:0098542)	872	15	3.87	+	3.87	7.75e-06	0.00146	Pep+
defense response to other organism (GO:0098542)	872	31	7.62	+	4.07	3.79e-11	1.15e-08	Pep-
response to acid chemical (GO:0001101)	471	13	2.09	+	6.22	1.89e-07	4.9e-05	Pep+
response to acid chemical (GO:0001101)	471	18	4.11	+	4.37	2.04e-07	3.84e-05	Pep-
response to biotic stimulus (GO:0009607)	1216	23	5.4	+	4.26	3.62e-09	1.31e-06	Pep+
response to biotic stimulus (GO:0009607)	1216	41	10.62	+	3.86	9.95e-14	7.75e-11	Pep-
response to cold (GO:0009409)	436	12	1.94	+	6.2	5.9e-07	0.000129	Pep+
response to cold (GO:0009409)	436	14	3.81	+	3.68	3.32e-05	0.00296	Pep-
response to external biotic stimulus (GO:0043207)	1213	23	5.39	+	4.27	3.45e-09	1.45e-06	Pep+
response to external biotic stimulus (GO:0043207)	1213	41	10.6	+	3.87	9.18e-14	1e-10	Pep-
response to fungus (GO:0009620)	388	11	1.72	+	6.38	1.34e-06	0.00028	Pep+
response to fungus (GO:0009620)	388	20	3.39	+	5.9	2.64e-10	6.84e-08	Pep-
response to osmotic stress (GO:0006970)	586	12	2.6	+	4.61	1.22e-05	0.00222	Pep+
response to osmotic stress (GO:0006970)	586	27	5.12	+	5.27	2.27e-12	8.84e-10	Pep-
response to oxidative stress (GO:0006979)	420	14	1.86	+	7.51	5.86e-09	1.88e-06	Pep+
response to oxidative stress (GO:0006979)	420	13	3.67	+	3.54	9.16e-05	0.00648	Pep-
response to oxygen-containing compound (GO:1901700)	1603	23	7.12	+	3.23	5.44e-07	0.000124	Pep+
response to oxygen-containing compound (GO:1901700)	1603	55	14	+	3.93	1.12e-18	1.52e-15	Pep-
response to stimulus (GO:0050896)	6027	74	26.76	+	2.77	2.8e-20	7.64e-17	Pep+
response to stimulus (GO:0050896)	6027	129	52.65	+	2.45	3.86e-27	2.1e-23	Pep-
response to temperature stimulus (GO:0009266)	705	16	3.13	+	5.11	9.85e-08	2.68e-05	Pep+
response to temperature stimulus (GO:0009266)	705	22	6.16	+	3.57	2.96e-07	5.03e-05	Pep-
response to water deprivation (GO:0009414)	425	11	1.89	+	5.83	3.22e-06	0.000649	Pep+
response to water deprivation (GO:0009414)	425	17	3.71	+	4.58	2.38e-07	4.32e-05	Pep-
cellular response to decreased oxygen levels (GO:0036294)	239	18	1.06	+	16.96	2.86e-17	3.9e-14	Pep+
cellular response to decreased oxygen levels (GO:0036294)	239	12	2.09	+	5.75	1.43e-06	0.000195	Pep-
cellular response to oxygen levels (GO:0071453)	240	18	1.07	+	16.89	3.09e-17	3.36e-14	Pep+
cellular response to oxygen levels (GO:0071453)	240	12	2.1	+	5.72	1.5e-06	0.000199	Pep-
defense response to fungus (GO:0050832)	280	8	1.24	+	6.43	3.72e-05	0.00633	Pep+
defense response to fungus (GO:0050832)	280	14	2.45	+	5.72	1.98e-07	3.86e-05	Pep-
response to abiotic stimulus (GO:0009628)	2275	40	10.1	+	3.96	1.11e-14	6.7e-12	Pep+
response to abiotic stimulus (GO:0009628)	2275	55	19.87	+	2.77	2.9e-12	1.05e-09	Pep-
response to bacterium (GO:0009617)	515	10	2.29	+	4.37	0.000104	0.0162	Pep+
response to bacterium (GO:0009617)	515	17	4.5	+	3.78	3.29e-06	0.000408	Pep-
response to chemical (GO:0042221)	2756	40	12.24	+	3.27	5.46e-12	2.7e-09	Pep+
response to chemical (GO:0042221)	2756	79	24.07	+	3.28	2.17e-22	3.95e-19	Pep-
response to decreased oxygen levels (GO:0036293)	271	18	1.2	+	14.96	2.65e-16	2.06e-13	Pep+
response to decreased oxygen levels (GO:0036293)	271	13	2.37	+	5.49	8.69e-07	0.000132	Pep-
response to external stimulus (GO:0009605)	1426	23	6.33	+	3.63	6.85e-08	1.97e-05	Pep+
response to external stimulus (GO:0009605)	1426	43	12.46	+	3.45	9.83e-13	4.12e-10	Pep-
response to hypoxia (GO:0001666)	267	18	1.19	+	15.18	2.04e-16	1.85e-13	Pep+
response to hypoxia (GO:0001666)	267	13	2.33	+	5.57	7.36e-07	0.000118	Pep-
response to other organism (GO:0051707)	1213	23	5.39	+	4.27	3.45e-09	1.34e-06	Pep+
response to other organism (GO:0051707)	1213	41	10.6	+	3.87	9.18e-14	8.34e-11	Pep-
response to oxygen levels (GO:0070482)	273	18	1.21	+	14.85	3.02e-16	2.06e-13	Pep+
response to oxygen levels (GO:0070482)	273	13	2.38	+	5.45	9.44e-07	0.000135	Pep-
response to salt stress (GO:0009651)	486	9	2.16	+	4.17	0.000329	0.0407	Pep+
response to salt stress (GO:0009651)	486	21	4.25	+	4.95	2.24e-09	5.54e-07	Pep-
response to stress (GO:0006950)	3500	62	15.54	+	3.99	2.86e-24	1.56e-20	Pep+
response to stress (GO:0006950)	3500	96	30.57	+	3.14	1.73e-26	4.72e-23	Pep-
response to water (GO:0009415)	438	11	1.94	+	5.66	4.28e-06	0.000834	Pep+
response to water (GO:0009415)	438	18	3.83	+	4.7	6.95e-08	1.46e-05	Pep-
response to wounding (GO:0009611)	272	10	1.21	+	8.28	3.99e-07	9.88e-05	Pep+
response to wounding (GO:0009611)	272	20	2.38	+	8.42	4.26e-13	2.32e-10	Pep-
Pep1- (insufficient) 54 total
2,4,6-trinitrotoluene catabolic process (GO:0046256)	2	2	0.02	+	> 100	7.6e-05	0.00592
2,4,6-trinitrotoluene metabolic process (GO:0018974)	2	2	0.02	+	> 100	7.6e-05	0.00567
amide metabolic process (GO:0043603)	175	9	1.53	+	5.89	2.5e-05	0.00227
camalexin biosynthetic process (GO:0010120)	13	4	0.11	+	35.22	3.82e-06	0.000442
camalexin metabolic process (GO:0052317)	13	4	0.11	+	35.22	3.82e-06	0.000462
cellular catabolic process (GO:0044248)	242	9	2.11	+	4.26	0.000296	0.0199
defense response to insect (GO:0002213)	37	6	0.32	+	18.56	7.73e-07	0.00012
detoxification (GO:0098754)	160	10	1.4	+	7.15	1.55e-06	0.000201
glutathione metabolic process (GO:0006749)	60	7	0.52	+	13.36	9.26e-07	0.000136
indole phytoalexin biosynthetic process (GO:0009700)	15	4	0.13	+	30.53	7.19e-06	0.000739
indole phytoalexin metabolic process (GO:0046217)	15	4	0.13	+	30.53	7.19e-06	0.000725
indole-containing compound biosynthetic process (GO:0042435)	44	5	0.38	+	13.01	4.01e-05	0.00347
indole-containing compound metabolic process (GO:0042430)	68	7	0.59	+	11.78	2.19e-06	0.000278
leaf senescence (GO:0010150)	120	6	1.05	+	5.72	0.000665	0.0432
modified amino acid metabolic process (GO:0006575)	113	7	0.99	+	7.09	6.26e-05	0.00525
negative regulation of defense response to insect (GO:1900366)	5	3	0.04	+	68.69	6.5e-06	0.000723
nitrotoluene catabolic process (GO:0046263)	2	2	0.02	+	> 100	7.6e-05	0.00609
nitrotoluene metabolic process (GO:0019326)	2	2	0.02	+	> 100	7.6e-05	0.00552
nucleic acid metabolic process (GO:0090304)	1856	2	16.21	-	0.12	1.38e-05	0.0013
nucleobase-containing compound biosynthetic process (GO:0034654)	1300	1	11.36	-	0.09	0.000187	0.0129
nucleobase-containing compound metabolic process (GO:0006139)	2255	5	19.7	-	0.25	0.000122	0.0085
organelle organization (GO:0006996)	1401	1	12.24	-	0.08	8.73e-05	0.00626
phytoalexin biosynthetic process (GO:0052315)	15	4	0.13	+	30.53	7.19e-06	0.000768
phytoalexin metabolic process (GO:0052314)	15	4	0.13	+	30.53	7.19e-06	0.000753
positive regulation of DNA-binding transcription factor activity (GO:0051091)	4	2	0.03	+	57.24	0.000451	0.0299
positive regulation of leaf senescence (GO:1900057)	21	3	0.18	+	16.35	0.000779	0.05
regulation of defense response (GO:0031347)	325	13	2.84	+	4.58	6.4e-06	0.000727
regulation of defense response to insect (GO:2000068)	13	4	0.11	+	35.22	3.82e-06	0.000452
regulation of jasmonic acid mediated signaling pathway (GO:2000022)	43	5	0.38	+	13.31	3.58e-05	0.00315
regulation of response to biotic stimulus (GO:0002831)	248	10	2.17	+	4.62	7.07e-05	0.00584
regulation of response to external stimulus (GO:0032101)	248	10	2.17	+	4.62	7.07e-05	0.00575
regulation of response to stimulus (GO:0048583)	937	23	8.18	+	2.81	9.03e-06	0.000894
regulation of response to stress (GO:0080134)	477	18	4.17	+	4.32	2.46e-07	4.33e-05
response to abscisic acid (GO:0009737)	545	25	4.76	+	5.25	1.71e-11	5.83e-09
response to alcohol (GO:0097305)	554	25	4.84	+	5.17	2.43e-11	7.79e-09
response to endogenous stimulus (GO:0009719)	1400	43	12.23	+	3.52	5.33e-13	2.42e-10
response to fatty acid (GO:0070542)	201	10	1.76	+	5.7	1.18e-05	0.00113
response to hormone (GO:0009725)	1399	43	12.22	+	3.52	5.21e-13	2.58e-10
response to hydrogen peroxide (GO:0042542)	77	9	0.67	+	13.38	2.45e-08	5.81e-06
response to jasmonic acid (GO:0009753)	197	10	1.72	+	5.81	9.92e-06	0.000965
response to lipid (GO:0033993)	912	35	7.97	+	4.39	2.03e-13	1.23e-10
response to reactive oxygen species (GO:0000302)	163	9	1.42	+	6.32	1.42e-05	0.00131
response to toxic substance (GO:0009636)	184	11	1.61	+	6.84	7.21e-07	0.000119
RNA metabolic process (GO:0016070)	1423	2	12.43	-	0.16	0.000595	0.039
secondary metabolic process (GO:0019748)	201	13	1.76	+	7.4	2.76e-08	6.26e-06
secondary metabolite biosynthetic process (GO:0044550)	109	7	0.95	+	7.35	4.97e-05	0.00423
sulfur compound metabolic process (GO:0006790)	341	16	2.98	+	5.37	6.31e-08	1.37e-05
toluene-containing compound catabolic process (GO:0072491)	2	2	0.02	+	> 100	7.6e-05	0.00583
toluene-containing compound metabolic process (GO:0072490)	2	2	0.02	+	> 100	7.6e-05	0.00575
toxin biosynthetic process (GO:0009403)	15	4	0.13	+	30.53	7.19e-06	0.000783
toxin catabolic process (GO:0009407)	46	7	0.4	+	17.42	1.42e-07	2.87e-05
toxin metabolic process (GO:0009404)	60	10	0.52	+	19.08	1.1e-10	3e-08
trinitrotoluene catabolic process (GO:0046260)	2	2	0.02	+	> 100	7.6e-05	0.006
trinitrotoluene metabolic process (GO:0018973)	2	2	0.02	+	> 100	7.6e-05	0.0056
Pep1+ (responsive) 14 total
1-aminocyclopropane-1-carboxylate metabolic process (GO:0018871)	4	2	0.02	+	> 100	0.000117	0.0177
1-aminocyclopropane-1-carboxylate biosynthetic process (GO:0042218)	4	2	0.02	+	> 100	0.000117	0.0172
basic amino acid transport (GO:0015802)	3	2	0.01	+	> 100	5.85e-05	0.00966
cellular response to stimulus (GO:0051716)	2864	34	12.72	+	2.67	5.92e-08	1.79e-05
cellular response to stress (GO:0033554)	1236	30	5.49	+	5.47	1.54e-14	8.37e-12
flavone biosynthetic process (GO:0051553)	23	3	0.1	+	29.37	0.000142	0.0198
flavone metabolic process (GO:0051552)	24	3	0.11	+	28.15	0.000161	0.021
flavonol biosynthetic process (GO:0051555)	23	3	0.1	+	29.37	0.000142	0.0203
flavonol metabolic process (GO:0051554)	24	3	0.11	+	28.15	0.000161	0.0215
lignin biosynthetic process (GO:0009809)	41	4	0.18	+	21.97	3.3e-05	0.0058
lignin metabolic process (GO:0009808)	54	4	0.24	+	16.68	9.86e-05	0.0158
non-proteinogenic amino acid metabolic process (GO:0170041)	31	3	0.14	+	21.79	0.000351	0.0425
response to chitin (GO:0010200)	23	3	0.1	+	29.37	0.000142	0.0193
response to heat (GO:0009408)	289	7	1.28	+	5.45	0.000317	0.0401
Table S8. Combined Pep+ and Pep- GOs sorted for common and specific pathways between the two groups.

## Sheet: Table S9 - TF functions
TFs	Known function	Pep +/-	AtMC4 - specific	AtMC4/9 co-dependent
WRKY48	A stress- and pathogen-induced transcriptional activator that represses plant basal defense. The mRNA is cell-to-cell mobile.	Pep +	ü
WRKY28	Involved in the activation of salicylic acid biosynthesis genes ICS1 and PBS3.	Pep +	ü
WRKY26	Plays a role in responding to various stresses, including heat, and in regulating root growth during the shade avoidance response.	Pep +		ü
WRKY8	Functions antagonistically with its interacting partner VQ9 to modulate salinity stress tolerance; also VQ10 interacts with WRKY8 to modulate basal defense against Botrytis cinerea.	Pep +	ü
WRKY6	involved in Arabidopsis responses to low-Pi stress through regulating PHOSPHATE1 (PHO1) expression.	Pep +	ü
WRKY40	Forms protein complexes with itself and with WRKY40 and WRKY60 and antagonizes WRKY18 and WRKY60 in the effect on plant sensitivity to ABA and abiotic stress in germination and growth	Pep-		ü
WRKY18	Pathogen-induced transcription factor. WRKY18, WRKY40 and WRKY60 form a highly interacting regulatory network that modulates gene expression in both plant defense and stress responses.	Pep-		ü
WRKY29	TF positively regulating ethylene production by modulating the expression of ACS and ACO genes, regulates ethylene biosynthesis and response in arabidopsis.	Pep-	ü
ERF113/RAP2.6	Enhance salt stress tolerance by reducing Na+ accumulation and stabilizing the electron transport in Arabidopsis thaliana	Pep+	ü
ERF11/ABR1	Promotes stem growth by increasing GA biosynthesis and GA response in Arabidopsis.	pep+	ü
ERF054	Functions as a transcriptional regulator, particularly in response to heat shock	Pep+		ü
ERF12	ERF12 and its close relatives regulate cuticular wax biosynthesis under drought stress condition	Pep+	ü
ERF011	Upregulated during high temperature stress, suggesting a role in the plant's response to environmental changes	Pep+		ü
DREB1F	Plays a role in cold acclimation and stress tolerance. It functions as a transcriptional activator, binding to DRE/CRT cis-elements in the promoters of target genes and regulating their expression in response to cold and other abiotic stresses	Pep+	ü
ERF114	Plays a role in both developmental and regenerative processes, particularly in lateral root formation and wound response. It also acts as a transducer of mechanical cues, modulating plant defense responses and disease resistance	Pep-		ü
ERF115	Increased ERF114 and ERF115 activity enhances auxin sensitivity, which is correlated with enhanced xylem maturation and lateral root formation; integrates jasmonate and cytokinin signaling machineries to repress adventitious rooting in Arabidopsis	Pep-	ü
ERF020	N.A.	Pep-	ü
ERF109	Mediates crosstalk between jasmonic acid and auxin biosynthesis, influencing auxin levels and promoting plant growth. ERF109 also plays a role in environmental signal transduction, affecting immunity, photosynthesis, and salt tolerance	Pep-	ü
ERF113L/RAP2.6L	Plays a role in various developmental processes, including wound response, regeneration, and potentially root growth. It is involved in connecting stress-induced jasmonate (JA) signaling with other signaling pathways, particularly in organogenesis	Pep-	ü
ERF053	Playing a crucial role in drought and salt stress tolerance, as well as responding to heat shock.	Pep-		ü
ERF48/DREB2C	Plays a role in plant responses to various stresses, particularly drought, and influences plant growth and development.	Pep-	ü
ERF040/TINY	Inhibits BR-regulated growth while promoting drought responses	Pep-		ü
DREB2D	N.A.	Pep-		ü
ANAC087	Promoting leaf senescence, especially in source leaves (rosette leaves), and also induces aerial rosette emergence	Pep+	ü
ANAC096	Required for the initiation of cell division during wound healing in incised Arabidopsis flowering stems and Arabidopsis hypocotyl grafts	Pep-	ü
NAC055	Regulating various plant processes, including thermomonory, leaf senescence, and stress responses; interact with AtMYC2 to regulate JA-signaled defense responses.	Pep-		ü
ANAC059	Also known as ATNAC3 and ORS1, is a NAC transcription factor that plays a role in leaf senescence and potentially in other processes. It is a positive regulator of senescence	Pep-		ü
NAC019	Involved in the JA-signaled defense response and contributes to stress-induced gene expression, particularly in response to drought, high salinity, and ABA	Pep-		ü
NAC047	Also known as SPEEDY HYPONASTIC GROWTH (SHYG), is a NAC transcription factor with a known role in leaf development and senescence. Specifically, it is involved in regulating age-dependent leaf senescence and cell death, acting as a downstream component of the ETHYLENE-INSENSITIVE2 (EIN2) signaling pathway	Pep-	ü
NAC92	Plays a crucial role in leaf senescence and other developmental processes, binds to specific DNA motifs in the promoters of target genes, contributing to senescence during age, salt, and dark stress	Pep-		ü
NAC029	Primarily involved in leaf senescence, promoting chlorophyll degradation and abscisic acid (ABA) production, which contributes to senescence-related dehydration. Plays a role in drought tolerance by regulating expression of stress-responsive genes sucha s GST-U23.	Pep-		ü
WOX5	Plays a key role in regulating root stem cell fate, promoting cell division during wound-induced callus formation; functions both as a transcriptional repressor and activator, affecting histone modifications and chromatin accessibility.	Pep-	ü
LBD41	A member of the LOB (LOB domain transcription factor) family, plays a role in wound recovery by influencing hypoxia tolerance	Pep-		ü
Table S9. Annotated functions for transcription factor (TF) encoding DEGs from the Pep+ and Pep- groups. Known functions curated using Google and TAIR searches. Functions relevant to phytohormones and growth are highlighted in bold. N.A.: not available
